# Supplementary material for: Genotypes of Eruca vesicaria subsp. sativa grown in contrasting field environments differ on transcriptomic and metabolomic levels, significantly impacting nutritional quality
Source: Front Plant Sci. 2023 Nov 2;14:1218984. doi: 10.3389/fpls.2023.1218984 (PMC10652768; doi:10.3389/fpls.2023.1218984)
Supplement: Supplementary File S4 — Sugar concentrations of six Eruca vesicaria subsp. sativa extreme lines grown in Italy and the UK. Error bars represent standard error of the mean for each compound. Letters above bars indicate significant differences observed for total sugar concentrations between each sample and environment. [file Table_3.xlsx]

## Sheet: GSL & S SUMMARY TABLE
Cultivar	Cut	Time	Country	Sulfur (mg g-1 dw)	Glucoiberin	Pentyl GSL	Progoitrin	Sinigrin	Glucoraphanin	Glucorucolamine	Glucoalyssin	Glucoputranjivin	Gluconapin	Diglucothiobeinin	Glucoberteroin	4-hydroxyglucobrassicin	Glucosativin	Dimeric 4-mercaptobutyl	Glucotropaeolin	Glucoerucin	Glucobrassicin	4-methoxyglucobrassicin	Gluconasturtiin	Neoglucobrassicin	4-methylpentyl	Hexyl	<unknown 1>	Total glucosinolates
021	1st cut	Intake	Italy	11.6504	0.00674095	2.91328	nd	tr	1.08571	2.4759	0.188668	0.076227	0.000516221	3.77261	0.409742	0.00859404	4.43346	74.7336	0.0262523	0.812816	0.00812521	0.095775	tr	1.2736	0.352069	0.193558	0.339236	93.207
			UK	7.93383	0.0127689	0.564699	0.000776205	tr	1.89426	1.0836	0.0257558	nd	0.00702849	1.69186	0.0168352	0.0341032	6.69772	15.4818	0.0128473	0.457203	0.00535908	0.0313225	0.000884764	0.562658	0.147086	0.0650509	nd	28.7938
		Shelf life	Italy	11.7949	0.00562209	1.87858	tr	tr	0.79234	4.51892	0.683041	0.0771195	0.000530266	1.52671	0.0708568	0.00602691	3.17797	71.4261	0.0220688	1.06785	0.00391384	0.132955	nd	1.6742	0.0950647	0.112431	0.306038	87.5786
			UK	8.79159	0.0119657	0.195867	0.000660124	tr	1.62848	0.859772	0.0179073	nd	0.00373979	0.970695	nd	0.0277789	2.57902	9.99425	0.00812647	0.286358	0.00526579	nd	tr	0.643879	0.0558535	0.0767032	nd	17.3665
	2nd cut	Intake	Italy	13.3622	0.00551502	1.71536	nd	0.000734534	1.33797	5.93939	0.23492	nd	tr	2.71015	0.292474	0.0102613	2.29421	77.6408	0.0294827	1.14347	0.00909829	0.119319	tr	1.72826	0.234919	0.148011	0.783589	96.3785
		Shelf life		13.8541	0.00318405	0.408875	tr	tr	0.670606	6.08742	0.0631619	0.046886	tr	1.09884	nd	0.00588094	2.83538	56.0242	0.0205621	1.26222	0.00417898	0.200622	tr	1.38295	0.154836	0.174035	1.07265	71.5174
025	1st cut	Intake	Italy	12.8744	0.00887162	4.60566	tr	tr	1.38178	2.48823	0.165568	0.191314	0.00107679	5.58529	0.776093	0.0150832	5.50666	88.0173	0.031254	0.575858	0.0152873	0.254969	tr	2.31061	8.68361	nd	0.477483	121.093
			UK	8.13334	0.0193618	0.126042	nd	tr	2.30028	0.343108	0.0239898	nd	0.00549551	1.53665	nd	0.0763749	2.79255	20.5987	0.0166714	0.180251	0.0310779	0.115679	0.000563021	1.60784	0.824604	0.628319	nd	31.2279
		Shelf life	Italy	13.6297	0.00792648	2.83273	0.00052945	0.000650886	1.01412	3.7724	0.132588	0.0690355	0.000834002	3.13845	0.270375	0.0241756	5.15719	84.3822	0.0300938	0.867725	0.0184708	0.284074	tr	5.1625	6.30575	nd	0.420185	113.892
			UK	9.70178	0.0147419	0.370375	nd	tr	6.28182	0.684236	0.0190809	nd	0.00376163	0.835059	nd	0.0829355	2.15273	13.1099	0.00990352	0.276398	0.0230144	0.072196	0.00054355	2.57882	0.856432	0.441578	0.0802033	27.8943
	2nd cut	Intake	Italy	14.8809	0.00824938	2.66643	tr	0.000617578	1.52061	8.20903	0.182467	nd	0.00103072	4.50408	0.382973	0.0213146	3.54692	81.5119	0.0312213	1.21199	0.0170022	0.148242	tr	3.72145	7.31766	nd	0.0959112	115.099
		Shelf life		15.3481	0.0036926	1.92524	nd	0.000541857	0.572874	4.81887	0.0736116	0.0925218	tr	1.62505	0.231376	0.0143492	3.7492	55.7195	0.0191073	0.920889	0.0093685	0.141834	tr	3.37675	3.31678	nd	0.389063	77.001
068	1st cut	Intake	Italy	16.5524	0.0100468	7.78422	nd	0.00177684	2.1759	5.09429	0.394239	0.107498	0.00200911	7.35734	0.658199	0.00993736	7.09621	111.112	0.0407387	1.39728	0.0236983	0.254027	tr	1.99588	0.645975	0.290584	0.534006	146.986
			UK	8.67176	0.011089	0.139558	nd	tr	1.61571	0.632384	0.0255745	nd	0.00579785	1.45704	nd	0.0323133	2.4797	19.8142	0.0183064	0.24096	0.0131949	0.0208887	0.000573432	0.77389	0.0353374	0.0700357	nd	27.3867
		Shelf life	Italy	15.3965	0.00889574	3.79932	nd	0.00118962	1.4773	7.72651	0.268237	0.0333631	0.000750224	3.18809	0.147106	0.00684766	5.04609	100.12	0.0335431	1.75497	0.0113059	0.130441	tr	1.93829	0.366513	0.202757	0.495957	126.758
			UK	10.7633	0.00616193	0.180423	nd	tr	0.923149	1.21854	0.0115845	nd	0.00268747	0.352618	nd	0.0192448	1.6346	5.27814	0.00487264	0.284264	0.00731736	0.0435885	tr	1.00917	0.0279329	0.0606736	nd	11.0657
	2nd cut	Intake	Italy	18.1782	0.0145503	9.54054	nd	0.00463327	5.14125	17.476	0.461334	0.102066	0.00500771	11.3597	0.752104	0.0101195	19.8614	110.044	0.0439358	1.09679	0.0773983	1.08787	0.00214882	5.27345	0.590898	0.559298	0.278112	183.783
			UK	17.2867	0.00541792	0.977396	0.000600052	nd	2.27482	0.404514	0.0613895	nd	0.00934939	2.96339	0.0750224	0.0506188	14.7984	15.6329	0.0275181	1.23938	0.0334933	0.187919	0.00143582	0.436601	0.114886	0.0761753	nd	39.3712
		Shelf life	Italy	20.1221	0.0121975	9.01114	0.00079467	0.00212122	2.32762	23.6431	0.327802	0.262044	0.001303	5.26771	0.0958747	0.00562203	7.17874	135.668	0.0524087	1.2933	0.036541	0.432456	tr	4.93586	0.67554	0.390822	0.317628	191.939
			UK	16.9868	0.010689	0.875531	0.00203326	tr	2.18874	1.19652	0.0543176	nd	0.0126349	2.55955	0.0180021	0.055813	18.0341	20.7181	0.0326821	1.12887	0.0293574	0.100311	0.00206278	1.05979	0.0740492	0.0286708	nd	48.1821
072	1st cut	Intake	Italy	12.4627	0.00622966	4.1376	nd	0.000606954	1.034	3.2373	0.160617	0.169683	0.000830635	4.1844	0.315518	0.0110895	2.58031	90.4359	0.0314802	0.747033	0.0146719	0.194618	tr	1.3962	1.15318	0.148526	0.571583	110.531
			UK	6.86906	0.00493263	nd	nd	tr	0.769045	0.146489	0.00785048	nd	0.00265757	0.730687	nd	0.0231485	0.902172	8.77731	0.00658729	0.12437	0.00776619	nd	0.000539286	0.307422	0.0540339	nd	nd	11.8651
		Shelf life	Italy	11.4167	0.00401303	2.67896	tr	0.000839768	0.580373	4.42204	0.124429	0.0914551	tr	1.78433	0.089007	0.00641967	2.69971	80.2968	0.027995	0.676671	0.00604285	0.112627	tr	1.41374	0.572809	0.182041	0.827153	96.5983
			UK	7.06095	0.00635902	0.416227	nd	tr	0.945651	0.752138	0.0107783	nd	0.00352722	0.566243	nd	0.0451011	1.61403	7.62946	0.00473641	0.22926	0.00863222	0.0585691	0.000958426	0.749947	0.0533396	0.0633683	nd	13.1586
	2nd cut	Intake	Italy	13.3606	0.00408996	2.76171	tr	0.000573393	0.640611	7.98484	0.11228	0.0590328	tr	2.49941	0.186793	0.0105366	2.02772	77.0422	0.0277822	0.553958	0.0182241	0.239806	tr	1.54995	0.3723	0.213189	0.438302	96.7437
			UK	9.80486	0.0104841	1.12207	tr	tr	1.75016	0.640672	0.0263766	nd	0.00811029	1.59463	0.0336703	0.0795921	11.8112	13.2226	0.0188718	0.617704	0.0230508	0.102764	0.000825613	0.695946	0.0493805	0.388862	nd	32.1976
		Shelf life	Italy	13.3459	0.00245489	0.811777	0.0005686	0.000805618	0.330486	5.20135	0.113388	0.210558	tr	1.06836	nd	0.00469741	1.89229	55.247	0.0193185	0.526261	0.00391677	nd	nd	1.26864	0.24836	0.160682	0.836065	67.9473
			UK	8.06673	0.0127755	0.454301	nd	0.000500876	1.65578	1.80316	0.0251336	nd	0.00915834	1.35913	nd	0.0443843	8.27139	14.5323	0.0232591	0.470726	0.0164523	0.356361	0.000873041	1.4617	0.215122	0.052506	nd	30.765
112	1st cut	Intake	Italy	15.9157	0.0155346	7.65887	nd	0.00219247	1.97506	2.98015	0.241425	0.206564	0.00219195	6.83698	0.645816	0.0313721	6.57136	109.143	0.0414715	1.31228	0.0403517	0.54993	tr	3.06878	0.5843	0.248694	0.470476	142.627
			UK	9.52422	0.0218195	0.125695	nd	tr	2.20423	0.383733	0.0145787	nd	0.00550783	1.32432	nd	0.0512	1.72233	16.2464	0.0170763	0.220732	0.0230663	0.107257	tr	0.983384	0.0570063	0.0301701	nd	23.5392
		Shelf life	Italy	16.2741	0.0112442	3.87816	tr	0.00149133	1.18866	4.35565	0.221074	0.0842862	0.000731662	4.07567	0.247416	0.0281849	3.33724	109.973	0.0360145	1.61405	0.0234032	0.317012	tr	4.94567	0.267042	0.131431	0.405269	135.143
			UK	11.7003	0.0202559	0.472663	nd	tr	1.76055	0.88609	0.0141689	nd	0.00393699	0.6964	nd	0.0443549	2.69992	11.6512	0.00956208	0.466569	0.00986798	0.0302781	tr	1.79645	0.027017	0.0572008	nd	20.6468
	2nd cut	Intake	Italy	15.8385	0.0104849	4.42675	tr	0.00241213	1.23095	8.318	0.180815	0.0577569	0.000455112	3.74838	0.530847	0.0225268	4.78534	95.4618	0.0306505	0.935569	0.0264663	0.432468	tr	4.24446	0.310663	0.181757	0.566686	125.506
			UK	10.3651	0.01033	1.08878	0.00236262	tr	1.37296	0.709297	0.016481	nd	0.0102396	1.99057	0.0328372	0.126837	18.9723	21.0998	0.0422985	0.767321	0.0467991	0.146915	0.0021419	0.603282	0.0815655	0.0176818	nd	47.141
		Shelf life	Italy	16.4921	0.00970051	2.58104	tr	0.00166798	0.934504	8.32323	0.119845	0.117231	0.000615851	1.7251	nd	0.0183136	3.22608	75.2528	0.0303172	0.921062	0.0175105	0.253582	tr	3.86674	0.0711298	0.0547562	0.847851	98.3732
			UK	9.74532	0.0167023	1.50785	0.000667491	0.00054953	1.71036	1.5409	0.025517	nd	0.0130281	2.66185	nd	0.0698546	17.6181	23.0902	0.0446417	0.622938	0.0279556	0.18143	0.00219699	1.55756	0.059053	0.15543	nd	50.9068
130	1st cut	Intake	Italy	13.2719	0.00793003	4.87255	tr	0.00191378	3.69565	5.082	0.445582	0.124101	0.001303	4.71727	0.631452	0.0142333	6.87604	96.3008	0.0366887	1.60059	0.0316747	0.469136	tr	3.98396	0.400712	0.261051	0.367123	129.922
			UK	13.6765	0.00936346	0.152332	0.00065082	tr	2.16048	0.530315	0.0348064	nd	0.0055374	1.3399	nd	0.0333773	2.52117	16.723	0.0116543	0.227222	0.0142388	0.0570043	tr	1.26922	0.0500947	0.0250806	nd	25.1663
		Shelf life	Italy	16.8414	0.00682162	3.37018	0.00117288	0.00181327	2.83067	8.03263	0.39252	0.720259	0.000789608	2.62734	0.32184	0.00902327	5.27763	87.2655	0.031343	1.36817	0.016263	0.219816	tr	3.11676	0.345877	nd	0.617028	116.574
			UK	10.4834	0.00494575	0.203537	nd	tr	0.862412	0.599213	0.0112228	nd	0.00175646	0.310962	nd	0.0186527	0.942296	5.26072	0.00377519	0.153956	0.00494403	nd	0.00143135	0.892213	nd	0.0300173	nd	9.30235
	2nd cut	Intake	Italy	16.2057	0.0116366	15.7502	0.552286	0.00361853	3.34644	8.85361	0.441443	0.214646	0.00348837	9.83956	0.943746	0.0144623	17.278	149.759	0.0405946	0.55453	0.0576661	0.715645	0.00138999	3.60026	0.874481	0.586145	0.0966007	213.539
			UK	8.30447	0.0099374	1.30831	nd	tr	2.89441	0.578065	0.0528745	0.0270031	0.0138443	2.80001	0.0810233	0.0936615	19.3896	13.7362	0.0241589	0.672805	0.0443412	0.220272	0.00160241	0.712515	0.224524	0.0938594	nd	42.9791
		Shelf life	Italy	15.5193	0.00968272	12.063	nd	0.00185737	2.0544	14.6718	0.416488	0.168378	0.00127104	6.11401	0.129195	0.0133384	14.0115	94.6812	0.0475554	0.878144	0.0329724	0.540946	tr	4.04398	0.556136	0.493068	0.508016	151.437
			UK	11.2323	0.00851082	0.844373	0.000872924	tr	2.64239	1.16946	0.0505259	nd	0.0128329	2.23672	nd	0.0786717	14.902	18.925	0.0220544	0.727899	0.0243845	0.0902362	0.00187283	1.04223	0.0939413	0.0231693	0.0407562	42.9381
Significance				***	***	***	***	***	***	***	***	*	***	***	***	***	***	***	***	***	***	***	***	***	***	*	***	***
Interactions
Cultivar x cut			Italy	ns	***	***	*	***	***	***	*	ns	**	***	ns	***	***	***	***	***	***	***	***	***	***	***	***	***
			UK	***	***	ns	ns	ns	ns	ns	***	ns	ns	*	ns	ns	**	ns	*	***	ns	ns	***	ns	ns	ns	ns	ns
Cultivar x time			Italy	ns	***	***	*	***	***	***	*	ns	***	***	***	***	***	***	***	***	***	***	***	***	***	***	*	***
			UK	*
Cut x time			Italy	ns	ns	ns	ns	*	*	***	ns	ns	*	***	***	ns	ns	ns	ns	ns	**	*	**	ns	ns	ns	*	ns
			UK	***	*	*	ns	ns	ns	*	ns	ns	*	ns	***	*	ns	***	ns	ns	ns	ns	ns	ns	ns	ns	ns	ns
Cultivar x country				***	***	***	ns	***	***	***	*	ns	ns	**	*	ns	ns	**	*	ns	*	**	ns	***	***	***	*	***
Cut x country				***	ns	ns	ns	ns	ns	***	ns	ns	***	ns	ns	***	***	ns	***	***	ns	ns	***	ns	ns	ns	ns	ns
Time x country				***	ns	ns	ns	*	ns	ns	ns	ns	ns	***	***	ns	ns	ns	ns	ns	ns	ns	ns	ns	ns	ns	*	ns

## Sheet: GHP SUMMARY TABLE
Cultivar	Cut	Time	Country	Sativin (DCM)	Erucin (DCM)	Sulforaphane	Bis-(4-isothiocyanatobutyl)-disulfide	Total glucosinolate hydrolysis products
021	1st cut	Intake	Italy	2.82072	nd	17.6891	2.09263	22.6024
			UK	0.0903002	tr	0.542779	tr	0.633079
		Shelf life	Italy	0.942457	0.33785	6.79339	nd	8.0737
			UK	0.0602511	nd	0.443799	nd	0.50405
	2nd cut	Intake	Italy	1.67626	nd	10.3264	0.405158	12.4078
		Shelf life		1.25363	nd	6.22121	nd	7.47484
025	1st cut	Intake	Italy	3.11815	0.187419	11.567	1.19179	16.0644
			UK	0.101976	nd	0.579033	nd	0.681009
		Shelf life	Italy	2.18711	0.132286	10.6782	0.281999	13.2796
			UK	0.0738099	nd	0.546153	nd	0.619963
	2nd cut	Intake	Italy	2.50833	0.183775	13.7628	0.608765	17.0637
		Shelf life		1.55176	0.24436	10.2502	0.427187	12.4735
068	1st cut	Intake	Italy	4.52714	0.808883	16.8326	3.5338	25.7025
			UK	0.114503	nd	0.525867	nd	0.64037
		Shelf life	Italy	2.4043	0.627228	14.5878	nd	17.6193
			UK	0.0871106	nd	0.19007	nd	0.27718
	2nd cut	Intake	Italy	8.30286	0.740899	25.3608	1.97514	36.3797
			UK	2.67961	0.0454417	1.05154	nd	3.77659
		Shelf life	Italy	4.72621	0.761862	28.2185	0.144465	33.851
			UK	2.11122	tr	1.03811	0.0243244	3.17365
072	1st cut	Intake	Italy	3.31695	0.54783	12.3178	2.26143	18.444
			UK	0.057963	nd	0.354442	nd	0.412405
		Shelf life	Italy	1.42135	nd	4.7745	nd	6.19585
			UK	0.0957386	nd	0.354284	nd	0.450023
	2nd cut	Intake	Italy	1.56149	nd	4.84069	nd	6.40218
			UK	0.89136	0.0122992	0.366491	nd	1.27015
		Shelf life	Italy	1.16027	nd	3.16994	nd	4.33022
			UK	0.192612	nd	0.272372	0.00742729	0.781176
112	1st cut	Intake	Italy	3.27709	0.705271	11.6855	1.93249	17.6003
			UK	0.0637801	nd	0.607528	nd	0.587575
		Shelf life	Italy	2.3135	0.403923	12.6468	nd	15.3642
			UK	0.0608997	nd	0.185182	nd	0.417248
	2nd cut	Intake	Italy	2.51882	tr	8.8745	0.343047	11.7364
			UK	1.1176	0.00748158	0.384857	0.0139249	1.12554
		Shelf life	Italy	2.03	nd	8.12832	nd	10.1583
			UK	1.11664	nd	0.433802	0.0146358	1.55795
130	1st cut	Intake	Italy	4.42245	0.969209	34.7447	2.75821	42.8946
			UK	0.0925604	nd	0.698983	nd	0.943196
		Shelf life	Italy	3.22994	0.199201	29.8031	nd	33.2322
			UK	0.0836407	nd	0.250748	nd	0.607493
	2nd cut	Intake	Italy	13.5252	0.441259	26.0083	1.80318	41.7779
			UK	1.47458	0.0140502	0.795308	nd	1.03855
		Shelf life	Italy	8.1512	0.36136	25.5555	0.299371	34.3675
			UK	1.07883	nd	0.881553	0.0345376	2.24987
Significance
Interactions
Cultivar x cut			Italy	***	ns	***	ns	***
			UK	***	***	***	ns	***
Cultivar x time			Italy	*	ns	*	*	ns
			UK	ns	ns	ns	ns	ns
Cut x time			Italy	ns	ns	ns	***	*
			UK	***	***	***	*	ns
Cultivar x country				***	***	***	*	***
Cut x country				***	***	ns	***	ns
Time x country				***	*	***	***	***

## Sheet: VOC SUMMARY TABLE
Cultivar	Cut	Time	Country	Propionaldehyde	(2Z)-2-pentene	Methyl sulfide	(3E)-1,3-pentadiene	Carbon disulfide	3-methylfuran	Methyl thiocyanate	1,1-dimethylcyclopropane	(2E)-2-hexenal	(3Z)-3-hexen-1-ol	(2E)-2-hexen-1-ol	(2E,4E)-2,4-hexadienal	3-ethyl-1,5-octadiene isomer 2	(E)-4-oxohex-2-enal	Isoamyl isothiocyanate	Amyl isothiocyanate	Nonanal	2,6-dimethylcyclohexanol	Tetrahydrothiophene	1-isothiocyanato-4-methylpentane	<unknown isothiocyanate 2>	5-(methylsulfanyl)pentanenitrile	β-cyclocitral	Sativin	Erucin
021	1st cut	Intake	Italy	0.0588737	0.0956388	nd	0.108808	0.176485	0.0168374	0.107977	0.233015	7.50272	70.6368	4.1483	0.141041	nd	nd	nd	0.143666	0.236665	0.14188	0.297274	0.749426	0.299658	nd	0.32865	0.0163387	0.899286
			UK	nd	0.213659	0.0342009	0.497981	0.737429	0.0777615	0.432588	nd	5.43484	69.8914	7.80039	0.115891	0.0450449	nd	nd	tr	0.131661	0.0575654	nd	0.501838	nd	0.0557152	0.3206	0.0390516	0.032557
		Shelf life	Italy	nd	0.0398891	nd	0.0879746	nd	nd	0.106353	0.467504	15.1788	68.6482	3.34081	0.232963	nd	nd	nd	tr	0.230413	0.385798	0.083283	0.501852	nd	0.449552	tr	nd	0.760484
			UK	nd	nd	nd	0.0662418	0.0825329	nd	0.47133	nd	nd	71.9222	6.6362	0.294773	nd	tr	nd	tr	3.60822e-16	nd	0.0667676	0.589361	tr	nd	0.0677175	nd	tr
	2nd cut	Intake	Italy	0.0847499	0.0677174	0.0249952	0.113011	0.128063	0.0377324	0.158275	0.202126	7.74066	71.8714	5.31509	0.0175255	nd	nd	nd	0.0669051	0.136344	0.188948	0.271627	0.247469	0.116613	nd	0.0535271	0.0367629	1.54993
		Shelf life		0.666651	0.0630054	0.0719473	0.276199	0.223472	0.274656	0.49751	0.148233	3.90545	22.379	20.5739	0.0855611	nd	0.528242	nd	0.329824	1.33981	1.24056	0.0587083	1.95392	1.02739	1.01499	1.5158	0.366099	12.5435
025	1st cut	Intake	Italy	0.0225292	nd	nd	0.118355	nd	0.0213919	0.0512231	0.17203	5.09893	73.1438	3.99022	0.120474	nd	nd	0.252715	0.0838078	0.281602	0.147663	0.254671	1.52601	0.22873	nd	0.22183	nd	0.371909
			UK	nd	0.114282	0.0295789	0.537442	0.601866	0.0980759	0.616955	nd	6.48821	69.0828	6.93056	0.206125	nd	nd	0.117345	tr	0.0929456	nd	nd	2.53745	nd	0.0356666	0.161155	0.0486457	0.0600005
		Shelf life	Italy	nd	0.0188213	0.00820774	0.106592	0.0364915	0.0197023	0.102224	0.246924	7.92356	71.7005	3.40368	0.0570581	nd	nd	0.0702277	tr	0.222483	0.27562	0.193798	5.99006	0.120602	nd	0.174666	nd	0.0890483
			UK	nd	nd	nd	0.0637968	0.0614458	nd	0.369167	nd	6.58655	69.8139	4.03564	0.359054	nd	0.221562	0.258082	2.77556e-16	0.0726705	0.123074	0.206851	1.5677	0.0771373	nd	0.071705	nd	0.0380112
	2nd cut	Intake	Italy	nd	0.0456535	nd	0.0426854	nd	0.000716746	0.129981	0.278886	14.3098	69.1902	4.34686	0.203013	nd	nd	0.102883	0.0355946	0.236863	0.179882	0.0562913	tr	0.183422	0.165536	0.383152	nd	0.802254
		Shelf life		0.0685701	nd	nd	0.0816726	0.0128729	0.0220624	0.0817392	0.483093	10.7107	68.3803	2.93167	0.229794	nd	0.0664355	nd	tr	0.360927	0.288424	0.376561	4.30675	0.125665	0.210898	0.273985	0.0655574	1.54591
068	1st cut	Intake	Italy	0.0374476	0.0405429	nd	0.0981048	0.0970082	0.0165608	0.0563466	0.367145	10.1163	67.2762	3.35362	0.0989021	nd	nd	nd	0.123443	0.244108	0.242774	0.207671	0.751604	0.301434	nd	0.37185	0.0445075	2.26256
			UK	0.100064	0.12913	0.0384631	0.0740055	0.691118	0.109483	0.265828	nd	7.04589	69.8867	5.49361	0.154725	0.341084	nd	nd	tr	0.154663	0.0195991	0.356376	0.398594	nd	0.151727	0.344856	0.0535183	0.0254792
		Shelf life	Italy	0.0589346	0.0143379	0.0110493	0.0550906	0.0866915	0.0124148	0.0855229	0.26822	8.14173	74.4978	4.48579	0.125889	nd	nd	0.0402926	0.0804581	0.204778	0.166792	0.144771	0.332316	0.202785	nd	0.247366	0.0185022	1.10547
			UK	nd	nd	nd	0.091865	0.00850485	nd	0.220925	nd	10.7225	69.668	5.72941	0.326038	0.120779	0.156318	nd	tr	0.0314217	0.0765686	nd	0.842944	nd	nd	0.0314724	nd	0.0412801
	2nd cut	Intake	Italy	0.085335	0.0809367	nd	0.261362	0.570175	0.0215931	0.258144	0.145792	7.48176	67.165	6.53302	nd	nd	nd	nd	0.173464	0.168829	0.228109	0.343906	0.71778	0.389755	nd	0.226742	0.13911	2.67949
			UK	nd	nd	nd	nd	nd	nd	nd	0.41675	nd	60.4553	5.59166	0.577455	nd	0.318005	nd	0.257446	0.0688426	nd	nd	0.865068	0.50967	nd	0.0744441	nd	5.84519
		Shelf life	Italy	nd	0.0288615	nd	0.143031	0.161997	0.00420776	0.185287	0.41828	11.9412	69.9376	4.46495	0.258411	nd	0.126863	nd	0.149992	0.225584	0.234358	0.302507	1.05673	0.133165	nd	0.213137	0.483681	0.844698
			UK	nd	0.0336123	nd	nd	nd	nd	nd	nd	nd	47.0193	4.51612	0.704256	nd	1.18761	nd	0.620939	0.270935	nd	nd	tr	1.19102	nd	0.167439	0.207255	13.5796
072	1st cut	Intake	Italy	0.090067	0.0168987	nd	0.0652528	0.115058	0.0216304	0.0599086	0.15616	4.56326	76.1909	4.25418	0.0586568	nd	nd	nd	0.0439245	0.251186	0.169123	0.234129	0.543621	0.218209	nd	0.274788	nd	0.290261
			UK	nd	0.243547	0.105111	0.531834	0.426164	0.0987031	0.298237	nd	3.93791	74.2694	5.5965	0.0585013	nd	tr	nd	tr	0.044313	nd	0.114575	0.139642	tr	0.0541651	0.275652	0.0167713	tr
		Shelf life	Italy	nd	nd	0.0231168	0.213501	0.0953066	0.00931738	0.135833	0.0741532	3.85268	82.5414	5.62011	nd	nd	nd	nd	tr	0.167813	0.375164	0.0674738	0.462369	nd	nd	0.300164	nd	0.123781
			UK	nd	nd	nd	0.101525	0.23143	nd	0.142998	nd	3.90113	79.3014	4.68334	0.161285	nd	nd	nd	tr	tr	0.0201195	0.0639233	0.225042	nd	nd	nd	nd	nd
	2nd cut	Intake	Italy	nd	0.00629805	0.0169153	0.0296908	0.0736053	0.0156349	0.0869681	0.0816105	3.80145	80.756	5.00527	nd	nd	nd	nd	tr	0.290117	0.118164	0.130328	0.414375	0.174062	nd	0.269544	nd	0.479682
			UK	nd	nd	nd	0.197755	nd	nd	0.0347316	nd	5.99175	59.0301	9.17481	0.253872	nd	0.149872	nd	0.402652	0.088856	0.0320853	nd	tr	0.488724	nd	0.172364	0.0728851	0.74761
		Shelf life	Italy	nd	nd	0.00862096	0.0810092	0.0426178	0.0168944	0.0855878	0.348817	7.47496	77.974	2.63457	0.141493	nd	nd	nd	nd	0.193922	0.148734	nd	0.432645	0.209036	nd	0.356921	0.106624	0.532417
			UK	nd	nd	nd	0.333036	nd	nd	nd	nd	nd	14.0493	11.1806	0.122925	nd	5.70558	1.41031	3.83287	0.0957987	nd	nd	0.736976	6.90903	nd	0.895574	0.707342	15.822
112	1st cut	Intake	Italy	0.110622	0.13602	nd	0.0995917	0.3623	0.0279248	0.153988	0.206311	5.41244	72.231	3.47586	0.0910593	nd	0.0443387	nd	0.0810622	0.310174	0.15095	0.321724	0.911064	0.260581	nd	0.285205	0.0857436	2.99313
			UK	0.0888273	0.182255	0.0152789	0.458127	0.695971	0.0998873	0.305251	nd	10.7341	66.9031	2.96279	0.244361	nd	nd	nd	0.0441102	0.0828428	nd	0.0937655	0.418536	nd	0.10028	0.445292	0.0735461	0.125497
		Shelf life	Italy	nd	nd	nd	0.136234	0.265652	0.0417521	nd	0.641516	19.5974	63.4422	2.11442	0.277245	nd	nd	nd	0.191897	0.468969	nd	0.373179	1.19104	nd	0.741972	nd	nd	2.65002
			UK	nd	nd	nd	nd	nd	nd	0.215966	nd	nd	67.7174	6.77353	0.327428	nd	tr	nd	tr	tr	0.25376	0.131583	tr	tr	nd	0.0929525	nd	nd
	2nd cut	Intake	Italy	0.0852869	0.141177	nd	0.103806	0.183833	0.0415465	0.193348	0.125713	5.2623	73.2846	4.88226	nd	nd	nd	nd	tr	0.274659	0.0814921	0.274487	0.463224	0.120115	nd	0.340687	0.306855	2.16685
			UK	nd	nd	nd	0.339487	nd	nd	0.0465623	0.446467	nd	52.5784	7.10762	0.767108	nd	0.272651	nd	0.395125	0.116106	nd	nd	tr	0.389382	nd	0.37098	0.430196	1.97649
		Shelf life	Italy	nd	0.0149297	0.0154444	0.0135948	0.266734	0.0421912	0.145404	0.368819	8.4655	73.6904	4.39044	0.165658	nd	nd	nd	0.303127	0.308552	0.273575	nd	1.15431	nd	0.560526	0.242811	0.275217	1.85776
			UK	nd	nd	nd	nd	0.0605705	nd	nd	nd	nd	33.7805	5.79048	0.558904	nd	0.400829	0.615334	1.6922	0.0602305	nd	nd	0.105801	4.72465	nd	0.424774	0.271818	7.86154
130	1st cut	Intake	Italy	0.026594	0.0163038	nd	0.128905	0.101561	0.0209166	0.110547	0.197456	5.73753	76.026	4.33016	0.0827314	nd	0.0464961	nd	0.0322793	0.136296	0.119307	0.33164	0.301164	0.193196	nd	0.231785	nd	1.82097
			UK	nd	0.153831	0.0197683	0.509506	0.361954	0.0561908	0.472266	0.0295889	8.11792	65.451	7.97072	0.173113	nd	nd	nd	tr	0.171545	nd	nd	0.490446	0.0607894	nd	0.403583	0.0770636	0.0383277
		Shelf life	Italy	0.0331096	0.0237055	0.00821166	0.110911	0.137537	0.018112	0.165208	0.232616	7.01055	74.9918	4.74369	0.0728774	nd	0.0244002	nd	tr	0.160811	0.104745	0.0968995	0.314292	nd	0.269769	0.228699	nd	0.715922
			UK	nd	nd	nd	0.0606328	0.067023	nd	0.138565	nd	nd	70.1427	4.28243	0.269934	0.0626401	nd	nd	tr	tr	0.0413695	0.0283498	0.213318	tr	nd	0.22093	nd	nd
	2nd cut	Intake	Italy	0.104	0.0425798	nd	0.265527	0.22652	0.0204652	0.193285	0.255947	9.76559	67.6273	5.69561	0.169821	0.0900982	nd	nd	0.0760961	0.168257	0.236087	0.342078	0.620257	0.329424	nd	0.23892	0.146267	1.41615
			UK	nd	0.0421863	nd	0.399372	nd	nd	nd	nd	6.58453	54.8271	8.89856	0.39043	nd	0.995683	nd	0.183602	tr	nd	0.0987877	tr	0.657288	nd	0.219134	nd	2.45482
		Shelf life	Italy	0.216456	0.138511	nd	0.502252	0.489083	0.0248933	0.582686	0.380111	9.40693	43.4686	8.48726	0.212192	nd	0.0665048	nd	0.741276	0.0841034	0.928815	0.639787	3.6408	0.198222	0.245206	0.756012	1.51764	2.03425
			UK	nd	nd	nd	nd	nd	nd	nd	nd	nd	49.5034	5.72233	0.470739	nd	0.36203	nd	0.251178	0.0706138	nd	nd	0.0545976	0.986432	nd	0.15974	nd	3.5869
Significance				**	***	***	***	***	***	***	**	***	***	***	***	***	***	***	***	***	***	***	**	***	*	***	*	***
Interactions
Cultivar x cut			Italy	ns	ns	ns	*	ns	*	ns	ns	ns	ns	ns	ns	ns	ns	ns	ns	ns	ns	ns	ns	ns	ns	ns	ns	ns
			UK	ns	ns	ns	ns	ns	ns	ns	ns	ns	ns	*	ns	**	ns	ns	ns	ns	ns	ns	ns	ns	ns	*	ns	ns
Cultivar x time			Italy	*	**	ns	ns	ns	***	ns	ns	ns	*	**	ns	ns	*	ns	ns	**	ns	ns	*	ns	*	*	ns	**
			UK	ns	ns	ns	ns	ns	ns	ns	ns	ns	ns	ns	ns	ns	ns	ns	ns	ns	*	*	ns	ns	ns	ns	ns	ns
Cut x time			Italy	ns	ns	ns	ns	ns	ns	ns	ns	ns	ns	ns	ns	ns	ns	ns	ns	ns	ns	ns	ns	ns	ns	*	ns	ns
			UK	ns	***	***	ns	***	***	ns	*	ns	***	ns	ns	ns	ns	*	*	**	*	ns	ns	**	*	***	ns	**
Cultivar x country				ns	ns	ns	ns	*	ns	***	ns	ns	*	ns	ns	*	ns	ns	ns	ns	ns	ns	ns	ns	ns	ns	ns	ns
Cut x country				ns	**	**	ns	***	***	***	ns	**	**	ns	**	*	**	*	**	ns	*	ns	ns	***	ns	ns	ns	**
Time x country				ns	**	***	***	**	***	*	**	**	ns	ns	ns	ns	ns	*	ns	ns	ns	ns	**	*	***	ns	ns	ns

## Sheet: SUGARS SUMMARY TABLE
Cultivar	Cut	Time	Country	Fructose	Galactose	Glucose	Sucrose	Total sugars
021	1st cut	Intake	Italy	0.05	0.024	0.011	0.034	0.119
			UK	4.1692	1.46092	8.06181	1.11833	14.8103
		Shelf life	Italy	0.0575429	0.0242754	0.0103389	0.0290952	0.121252
			UK	2.13809	1.43752	8.13253	2.76464	14.4728
	2nd cut	Intake	Italy	0.0849085	0.0293549	0.0279128	0.0969366	0.239113
		Shelf life		0.0132873	0.0255079	0.00992672	0.0209706	0.0696926
025	1st cut	Intake	Italy	0.110863	0.0242754	0.0472269	0.0451274	0.227492
			UK	2.22867	0.618322	5.63089	1.50339	9.98127
		Shelf life	Italy	0.0581929	0.0242754	0.0314693	0.0385118	0.152449
			UK	4.45561	1.68067	12.6966	1.00317	19.8361
	2nd cut	Intake	Italy	0.0934381	0.0242754	0.111075	0.0598827	0.288671
		Shelf life		0.0255853	0.0300698	0.0371239	0.0677127	0.160492
068	1st cut	Intake	Italy	0.114958	0.0294548	0.0350869	0.0336741	0.213174
			UK	2.23003	1.43483	11.7357	1.95973	17.3602
		Shelf life	Italy	0.0580456	0.0275867	0.033306	0.0390057	0.157944
			UK	0.206937	0.205027	0.51413	0.152644	1.07874
	2nd cut	Intake	Italy	0.120612	0.0242754	0.0933596	0.0400139	0.278261
			UK	12.5378	1.34689	11.198	3.14204	28.2248
		Shelf life	Italy	0.0707046	0.0323929	0.065883	0.0557311	0.224712
072	1st cut	Intake	Italy	0.0481989	0.0306347	0.0604679	0.032684	0.171986
			UK	5.73186	1.72374	14.2025	1.4966	23.1547
		Shelf life	Italy	0.0519924	0.0254098	0.0273902	0.0335964	0.138389
			UK	0.153952	0.0630357	0.209434	0.394213	0.820634
	2nd cut	Intake	Italy	0.0596699	0.0242754	0.0441993	0.036399	0.164544
			UK	9.73231	0.0796544	0.406807	0.379523	10.5983
112	1st cut	Intake	Italy	0.0876594	0.0242754	0.0386952	0.0384707	0.189101
			UK	9.49004	1.53307	16.3653	2.48375	29.8722
		Shelf life	Italy	0.071925	0.0352359	0.0556537	0.0475881	0.210403
			UK	0.21066	0.0811851	0.331769	0.0995869	0.723201
	2nd cut	Intake	Italy	0.0521564	0.0278954	0.0443063	0.0525713	0.176929
			UK	11.2908	0.24927	1.8979	1.13783	14.5758
		Shelf life	Italy	0.0168497	0.0256697	0.0264188	0.0366201	0.105558
130	1st cut	Intake	Italy	0.0782648	0.0258151	0.0446905	0.030656	0.179426
			UK	5.56369	1.85829	12.9779	2.30512	22.7051
		Shelf life	Italy	0.062256	0.0281904	0.0709281	0.0283802	0.189755
			UK	0.0836747	0.0560935	0.189042	0.180362	0.509172
	2nd cut	Intake	Italy	0.0291785	0.0273968	0.0371952	0.0559949	0.149765
			UK	12.5576	0.0970155	0.345819	0.616107	13.6166
		Shelf life	UK	0.142191	0.0304536	0.0669872	0.0306221	0.270254
Significance				***	***	***	***	***
Interactions
Cultivar x cut			Italy	ns	ns	***	ns	***
			UK	***	***	***	***	***
Cultivar x time			Italy	ns	ns	***	ns	ns
			UK	***	***	***	***	***
Cut x time			Italy	**	ns	***	ns	***
			UK	ns	ns	ns	ns	ns
Cultivar x country				***	***	***	***	***
Cut x country				***	***	***	***	***
Time x country				***	***	***	***	***
