# Supplementary material for: Genotypes of Eruca vesicaria subsp. sativa grown in contrasting field environments differ on transcriptomic and metabolomic levels, significantly impacting nutritional quality
Source: Front Plant Sci. 2023 Nov 2;14:1218984. doi: 10.3389/fpls.2023.1218984 (PMC10652768; doi:10.3389/fpls.2023.1218984)
Supplement: Supplementary File S5 — Summary of genes identified within each co-expression module of six Eruca vesicaria subsp. sativa extreme lines, with KEGG annotations. [file Table_4.xlsx]

## Sheet: Sheet1
Variables	Sulfur	Glucoiberin	Pentyl GSL	Progoitrin	Sinigrin	Glucoraphanin	Glucorucolamine	Glucoalyssin	Glucoputranjivin	Gluconapin	Diglucothiobeinin	Glucoberteroin	4-hydroxyglucobrassicin	Glucosativin	Dimeric 4-mercaptobutyl	Glucotropaeolin	Glucoerucin	Glucobrassicin	4-methoxyglucobrassicin	Gluconasturtiin	Neoglucobrassicin	4-methylpentyl	Hexyl	<unknown GSL>	Total glucosinolates	Sativin (DCM)	Erucin (DCM)	Sulforaphane	Bis-(4-isothiocyanatobutyl)-disulfide	Total GHPs	Propionaldehyde	(2E)-2-pentene	(2Z)-2-pentene	Methyl sulfide	(3E)-1,3-pentadiene	Carbon disulfide	3-methylfuran	Pent-1-en-3-ol	Diethyl ketone	2-ethylfuran	Methyl thiocyanate	2-methyl-2-pentenal	(2E)-2-pentenal	(2Z)-2-penten-1-ol	1,1-dimethylcyclopropane	(2E)-2-hexenal	(3Z)-3-hexen-1-ol	(2E)-2-hexen-1-ol	(4Z)-4-heptenal
Sulfur	1	0.678796	0.536954	0.14196	0.695695	0.539788	0.73856	0.225042	0.329018	0.527233	0.49145	0.173322	0.185655	0.500876	0.609975	0.676204	0.400402	0.633721	0.569573	0.364801	0.680498	-0.149465	0.406816	-0.235631	0.678628	0.441315	0.45251	0.495559	0.00737512	0.494928	0.0528531	0.278539	0.249131	-0.310003	0.232825	0.526137	0.0069545	0.0322953	0.260291	0.46289	0.435146	0.524006	0.662464	0.365163	0.305433	0.314767	-0.480704	0.0896731	0.119145
Glucoiberin	0.678796	1	0.704524	0.213815	0.749335	0.647608	0.417582	0.388083	0.0995767	0.72914	0.789612	0.573746	0.527929	0.638372	0.798444	0.820163	0.333038	0.801113	0.762973	0.453817	0.660571	-0.00554716	0.500442	-0.472763	0.82437	0.569305	0.600827	0.484975	0.373648	0.555454	0.101559	0.516871	0.593084	-0.571174	0.352573	0.717814	-0.110629	0.141032	0.536898	0.294852	0.381223	0.546076	0.466685	0.555835	0.0449581	0.152106	-0.430811	0.00327599	0.260282
Pentyl GSL	0.536954	0.704524	1	0.626827	0.741119	0.682431	0.51836	0.517443	0.206617	0.780504	0.860535	0.578797	0.122448	0.872785	0.846088	0.824908	-0.039502	0.821432	0.776212	0.58096	0.440789	-0.106335	0.834854	-0.498428	0.9179	0.94096	0.556642	0.638133	0.42495	0.765513	0.194794	0.22958	0.423457	-0.493483	0.658788	0.521612	-0.255371	0.345426	0.456742	0.181939	0.462101	0.611387	0.518785	0.641223	0.0146151	0.0616296	-0.373406	0.233599	0.697999
Progoitrin	0.14196	0.213815	0.626827	1	0.410415	0.315841	0.0699847	0.253414	0.118547	0.439	0.453526	0.47067	0.0290054	0.519084	0.54772	0.198509	-0.292089	0.43208	0.36499	0.516841	0.0970251	-0.0497155	0.490239	-0.364347	0.531993	0.746347	0.0834023	0.270728	0.192699	0.40675	0.233563	0.0672034	0.117599	-0.144545	0.440499	0.127035	-0.0416202	0.211416	0.234367	0.0140441	0.215942	0.384662	0.24501	0.35697	-0.0589329	0.0314971	-0.190142	0.265065	0.424904
Sinigrin	0.695695	0.749335	0.741119	0.410415	1	0.817251	0.559814	0.47896	0.254824	0.790108	0.748049	0.506712	0.162582	0.81235	0.71953	0.694739	0.194651	0.888248	0.864966	0.728152	0.605002	-0.345737	0.731532	-0.24969	0.801453	0.733414	0.5016	0.586018	0.290211	0.661683	0.182933	0.375344	0.528837	-0.303681	0.653626	0.791537	0.00323651	0.267382	0.475238	0.340842	0.636075	0.677388	0.493373	0.501069	-0.0462052	0.00142657	-0.257572	0.396992	0.290779
Glucoraphanin	0.539788	0.647608	0.682431	0.315841	0.817251	1	0.502094	0.630571	0.313843	0.868466	0.815193	0.655019	0.0197654	0.828784	0.653394	0.687195	0.312675	0.858706	0.833603	0.72854	0.52282	-0.114854	0.643062	-0.456382	0.771876	0.741945	0.673969	0.838316	0.517195	0.879491	0.178156	0.324462	0.421297	-0.423674	0.636967	0.629551	-0.181398	0.367568	0.39384	0.110977	0.517716	0.769492	0.451111	0.506961	-0.188656	-0.065213	-0.229868	0.43291	0.213948
Glucorucolamine	0.73856	0.417582	0.51836	0.0699847	0.559814	0.502094	1	0.316986	0.169809	0.421564	0.396063	-0.0726748	-0.240729	0.547501	0.469721	0.655743	0.123748	0.5706	0.547553	0.412258	0.525448	-0.196765	0.596946	-0.22425	0.608651	0.460287	0.307669	0.504661	-0.165452	0.48689	-0.0394292	-0.106233	0.213184	-0.120321	0.391107	0.419167	-0.204933	0.237062	0.123724	0.281457	0.653986	0.613065	0.461166	0.342444	0.146024	0.207757	-0.259491	0.341567	0.249351
Glucoalyssin	0.225042	0.388083	0.517443	0.253414	0.47896	0.630571	0.316986	1	0.247271	0.495756	0.474054	0.31429	-0.185463	0.552988	0.474149	0.457789	0.308831	0.448164	0.452706	0.380011	0.206955	-0.276918	0.49412	-0.470157	0.518043	0.505425	0.579571	0.596451	0.293476	0.61616	-0.0680992	0.166024	0.291261	-0.462413	0.486406	0.243739	-0.453438	0.36958	0.312519	0.0116811	0.295586	0.407152	0.367649	0.537849	0.118387	0.254384	-0.272318	0.104034	0.290235
Glucoputranjivin	0.329018	0.0995767	0.206617	0.118547	0.254824	0.313843	0.169809	0.247271	1	0.151278	0.0740936	0.0928417	-0.124023	0.151191	0.201038	0.20041	0.0333309	0.127556	0.0969288	0.020106	0.0949647	-0.110817	-0.0167342	0.0339915	0.206662	0.210421	0.118949	0.47813	-0.0270971	0.413244	-0.0695006	0.0733526	-0.0732492	-0.152912	0.239646	0.094127	-0.146619	0.0856203	-0.0902265	-0.199332	0.17107	0.0919385	0.0802777	-0.0536679	-0.0268207	-0.142564	0.13095	0.0106624	0.12704
Gluconapin	0.527233	0.72914	0.780504	0.439	0.790108	0.868466	0.421564	0.495756	0.151278	1	0.945414	0.708626	0.139312	0.889813	0.706699	0.682582	0.112303	0.919952	0.873621	0.843721	0.470939	0.0295935	0.700211	-0.504227	0.823101	0.804529	0.65117	0.582219	0.554374	0.704183	0.237872	0.314973	0.439342	-0.458996	0.601313	0.675187	-0.182713	0.294455	0.446706	0.145136	0.408397	0.721363	0.394653	0.520472	-0.162855	-0.0286412	-0.315866	0.37887	0.301912
Diglucothiobeinin	0.49145	0.789612	0.860535	0.453526	0.748049	0.815193	0.396063	0.474054	0.0740936	0.945414	1	0.798887	0.212236	0.876197	0.782966	0.764559	0.0546948	0.904876	0.851754	0.74446	0.448233	0.0612592	0.733849	-0.570361	0.876036	0.84285	0.625676	0.59149	0.642012	0.727834	0.238038	0.394773	0.541307	-0.556078	0.59293	0.64861	-0.203403	0.302037	0.528974	0.144659	0.367332	0.687936	0.399767	0.613223	-0.184611	-0.0416329	-0.365828	0.324525	0.398652
Glucoberteroin	0.173322	0.573746	0.578797	0.47067	0.506712	0.655019	-0.0726748	0.31429	0.0928417	0.708626	0.798887	1	0.336212	0.585266	0.577265	0.404892	-0.0176955	0.645525	0.599345	0.536662	0.250412	0.254826	0.358235	-0.530408	0.602223	0.614643	0.436953	0.448709	0.739843	0.568026	0.258639	0.442892	0.489403	-0.532834	0.390583	0.357012	-0.0922425	0.251586	0.356005	-0.0954477	0.105718	0.464379	0.132292	0.370298	-0.442268	-0.310881	-0.146504	0.245478	0.127599
4-hydroxyglucobrassicin	0.185655	0.527929	0.122448	0.0290054	0.162582	0.0197654	-0.240729	-0.185463	-0.124023	0.139312	0.212236	0.336212	1	0.0248668	0.224227	0.198271	0.145647	0.258866	0.258907	-0.0653011	0.552435	0.323834	-0.186794	-0.272239	0.183946	0.0286992	0.0594523	-0.0598218	0.0840158	-0.0289385	-0.0169121	0.562102	0.309403	-0.340563	-0.135293	0.269221	0.19128	-0.216036	0.294402	0.318194	-0.0647279	-0.134216	0.0204774	0.234355	0.0945602	0.170682	-0.245202	-0.479487	0.107159
Glucosativin	0.500876	0.638372	0.872785	0.519084	0.81235	0.828784	0.547501	0.552988	0.151191	0.889813	0.876197	0.585266	0.0248668	1	0.646981	0.672617	-0.0250586	0.893511	0.893775	0.832828	0.5079	-0.0672763	0.818343	-0.466385	0.813313	0.918373	0.486651	0.650022	0.386333	0.763591	0.270773	0.192217	0.47721	-0.434557	0.75018	0.643903	-0.176099	0.468275	0.489914	0.248516	0.60303	0.692975	0.495917	0.658506	-0.0310137	0.0488039	-0.405872	0.389571	0.560277
Dimeric 4-mercaptobutyl	0.609975	0.798444	0.846088	0.54772	0.71953	0.653394	0.469721	0.474149	0.201038	0.706699	0.782966	0.577265	0.224227	0.646981	1	0.859769	0.233123	0.752453	0.663501	0.458865	0.497535	-0.107636	0.661824	-0.536198	0.959077	0.748553	0.651947	0.615804	0.388196	0.700786	0.0408597	0.443239	0.334264	-0.470206	0.536034	0.486504	-0.248558	0.087188	0.433408	0.0978142	0.251147	0.618656	0.41708	0.534048	-0.0718259	0.0658046	-0.250197	0.169111	0.333921
Glucotropaeolin	0.676204	0.820163	0.824908	0.198509	0.694739	0.687195	0.655743	0.457789	0.20041	0.682582	0.764559	0.404892	0.198271	0.672617	0.859769	1	0.301933	0.756009	0.702173	0.34981	0.575439	-0.101554	0.683074	-0.410453	0.899753	0.674256	0.687587	0.692127	0.354768	0.738159	-0.0003637	0.330438	0.369402	-0.437507	0.515757	0.566202	-0.277273	0.172043	0.409346	0.195632	0.409865	0.592031	0.490107	0.54648	0.0383009	0.109221	-0.311518	0.141599	0.463267
Glucoerucin	0.400402	0.333038	-0.039502	-0.292089	0.194651	0.312675	0.123748	0.308831	0.0333309	0.112303	0.0546948	-0.0176955	0.145647	-0.0250586	0.233123	0.301933	1	0.0751888	0.0695139	-0.136043	0.268379	-0.226905	-0.0214606	-0.0661384	0.173306	-0.113001	0.555311	0.374876	0.0876838	0.278214	0.0841018	0.389501	0.0387785	-0.172064	-0.0294132	0.14279	0.0723475	-0.0743877	0.263597	0.278963	-0.0808048	0.065313	0.463594	0.211595	0.289302	0.36922	-0.260481	-0.132797	-0.224514
Glucobrassicin	0.633721	0.801113	0.821432	0.43208	0.888248	0.858706	0.5706	0.448164	0.127556	0.919952	0.904876	0.645525	0.258866	0.893511	0.752453	0.756009	0.0751888	1	0.97337	0.813105	0.647961	-0.0987221	0.765452	-0.506421	0.871154	0.815159	0.578651	0.608158	0.424867	0.71268	0.210167	0.363311	0.548766	-0.437266	0.600259	0.791822	-0.0876052	0.280561	0.499216	0.27749	0.566951	0.771764	0.450587	0.584069	-0.132316	-0.019971	-0.310648	0.342573	0.358422
4-methoxyglucobrassicin	0.569573	0.762973	0.776212	0.36499	0.864966	0.833603	0.547553	0.452706	0.0969288	0.873621	0.851754	0.599345	0.258907	0.893775	0.663501	0.702173	0.0695139	0.97337	1	0.798594	0.649253	-0.119191	0.750882	-0.414358	0.80204	0.774427	0.527113	0.570899	0.368628	0.668099	0.295593	0.345706	0.566968	-0.399772	0.613349	0.800373	0.0201467	0.350085	0.550183	0.352471	0.613698	0.711646	0.463041	0.610283	-0.104864	-0.0174786	-0.326122	0.348842	0.389723
Gluconasturtiin	0.364801	0.453817	0.58096	0.516841	0.728152	0.72854	0.412258	0.380011	0.020106	0.843721	0.74446	0.536662	-0.0653011	0.832828	0.458865	0.34981	-0.136043	0.813105	0.798594	1	0.355674	-0.0910451	0.662892	-0.37446	0.60499	0.721254	0.291662	0.366896	0.302074	0.488717	0.278954	0.170705	0.401556	-0.203756	0.628184	0.674522	-0.0350442	0.317946	0.415991	0.176202	0.510932	0.70586	0.273827	0.460314	-0.201617	-0.0483094	-0.238128	0.54618	0.171112
Neoglucobrassicin	0.680498	0.660571	0.440789	0.0970251	0.605002	0.52282	0.525448	0.206955	0.0949647	0.470939	0.448233	0.250412	0.552435	0.5079	0.497535	0.575439	0.268379	0.647961	0.649253	0.355674	1	0.185112	0.234375	-0.448442	0.598131	0.405133	0.340901	0.49465	-0.0254473	0.479431	-0.163635	0.440965	0.242464	-0.462033	0.299278	0.460053	-0.049062	-0.0329562	0.285761	0.482168	0.385756	0.46432	0.38346	0.485019	0.251457	0.350213	-0.444435	-0.172483	0.156649
4-methylpentyl	-0.149465	-0.00554716	-0.106335	-0.0497155	-0.345737	-0.114854	-0.196765	-0.276918	-0.110817	0.0295935	0.0612592	0.254826	0.323834	-0.0672763	-0.107636	-0.101554	-0.226905	-0.0987221	-0.119191	-0.0910451	0.185112	1	-0.453762	-0.324117	-0.0465445	-0.0814178	-0.139962	-0.106545	0.00401393	-0.103746	-0.24396	-0.0738503	-0.205166	-0.238314	-0.18683	-0.415125	-0.249202	-0.0995852	-0.343857	-0.212935	-0.259647	-0.133529	-0.345485	-0.166386	-0.154006	-0.0320861	-0.0600456	-0.242976	-0.111637
Hexyl	0.406816	0.500442	0.834854	0.490239	0.731532	0.643062	0.596946	0.49412	-0.0167342	0.700211	0.733849	0.358235	-0.186794	0.818343	0.661824	0.683074	-0.0214606	0.765452	0.750882	0.662892	0.234375	-0.453762	1	-0.276008	0.748436	0.816027	0.49472	0.512478	0.36217	0.632711	0.315183	0.113112	0.453218	-0.209605	0.673151	0.617814	-0.0854345	0.379374	0.522512	0.242316	0.533794	0.664407	0.502081	0.593451	-0.0376987	-0.00101295	-0.234478	0.478505	0.569243
<unknown GSL>	-0.235631	-0.472763	-0.498428	-0.364347	-0.24969	-0.456382	-0.22425	-0.470157	0.0339915	-0.504227	-0.570361	-0.530408	-0.272239	-0.466385	-0.536198	-0.410453	-0.0661384	-0.506421	-0.414358	-0.37446	-0.448442	-0.324117	-0.276008	1	-0.573551	-0.490244	-0.455671	-0.474567	-0.330492	-0.52046	0.233762	-0.278811	-0.274964	0.708198	-0.224853	-0.137206	0.617677	-0.0416724	-0.14856	0.136261	-0.0134748	-0.458544	-0.118502	-0.450648	0.087162	-0.174925	0.242244	0.188754	-0.166391
Total glucosinolates	0.678628	0.82437	0.9179	0.531993	0.801453	0.771876	0.608651	0.518043	0.206662	0.823101	0.876036	0.602223	0.183946	0.813313	0.959077	0.899753	0.173306	0.871154	0.80204	0.60499	0.598131	-0.0465445	0.748436	-0.573551	1	0.850231	0.651225	0.695046	0.385073	0.785197	0.0841461	0.370342	0.399981	-0.509067	0.624381	0.566707	-0.267334	0.214554	0.447318	0.172794	0.418682	0.714768	0.484997	0.607653	-0.0496746	0.0868871	-0.341017	0.248112	0.422911
Sativin (DCM)	0.441315	0.569305	0.94096	0.746347	0.733414	0.741945	0.460287	0.505425	0.210421	0.804529	0.84285	0.614643	0.0286992	0.918373	0.748553	0.674256	-0.113001	0.815159	0.774427	0.721254	0.405133	-0.0814178	0.816027	-0.490244	0.850231	1	0.453952	0.674104	0.433801	0.805182	0.261908	0.197754	0.366625	-0.429762	0.704198	0.49712	-0.18268	0.400916	0.45322	0.176724	0.493015	0.661676	0.488085	0.643157	-0.0285736	0.0487803	-0.372695	0.355698	0.661746
Erucin (DCM)	0.45251	0.600827	0.556642	0.0834023	0.5016	0.673969	0.307669	0.579571	0.118949	0.65117	0.625676	0.436953	0.0594523	0.486651	0.651947	0.687587	0.555311	0.578651	0.527113	0.291662	0.340901	-0.139962	0.49472	-0.455671	0.651225	0.453952	1	0.644442	0.609939	0.679753	0.0616026	0.298627	0.148633	-0.577517	0.261494	0.340033	-0.319673	0.0754943	0.240888	0.0403444	0.0116411	0.562886	0.487419	0.348832	0.0385979	0.0564249	-0.20199	-0.0129114	0.144296
Sulforaphane	0.495559	0.484975	0.638133	0.270728	0.586018	0.838316	0.504661	0.596451	0.47813	0.582219	0.59149	0.448709	-0.0598218	0.650022	0.615804	0.692127	0.374876	0.608158	0.570899	0.366896	0.49465	-0.106545	0.512478	-0.474567	0.695046	0.674104	0.644442	1	0.421425	0.975503	0.0497591	0.26424	0.209382	-0.503988	0.547907	0.344214	-0.301468	0.311146	0.279966	0.0298384	0.380452	0.6562	0.504648	0.503125	-0.000427164	0.0507259	-0.244614	0.174169	0.333603
Bis-(4-isothiocyanatobutyl)-disulfide	0.00737512	0.373648	0.42495	0.192699	0.290211	0.517195	-0.165452	0.293476	-0.0270971	0.554374	0.642012	0.739843	0.0840158	0.386333	0.388196	0.354768	0.0876838	0.424867	0.368628	0.302074	-0.0254473	0.00401393	0.36217	-0.330492	0.385073	0.433801	0.609939	0.421425	1	0.531411	0.253186	0.279642	0.337732	-0.502116	0.135082	0.259875	-0.134689	0.196504	0.278848	-0.15898	-0.0732136	0.458769	0.19795	0.246654	-0.287853	-0.283329	-0.135312	0.183361	0.0882948
Total GHPs	0.494928	0.555454	0.765513	0.40675	0.661683	0.879491	0.48689	0.61616	0.413244	0.704183	0.727834	0.568026	-0.0289385	0.763591	0.700786	0.738159	0.278214	0.71268	0.668099	0.488717	0.479431	-0.103746	0.632711	-0.52046	0.785197	0.805182	0.679753	0.975503	0.531411	1	0.126277	0.28127	0.28243	-0.54671	0.605266	0.414213	-0.293098	0.352892	0.354033	0.0524152	0.401574	0.714064	0.531464	0.568974	-0.0324108	0.0260279	-0.293571	0.234842	0.425679
Propionaldehyde	0.0528531	0.101559	0.194794	0.233563	0.182933	0.178156	-0.0394292	-0.0680992	-0.0695006	0.237872	0.238038	0.258639	-0.0169121	0.270773	0.0408597	-0.0003637	0.0841018	0.210167	0.295593	0.278954	-0.163635	-0.24396	0.315183	0.233762	0.0841461	0.261908	0.0616026	0.0497591	0.253186	0.126277	1	-0.0151809	0.449466	0.0338035	0.176009	0.293831	0.592176	0.603606	0.51482	0.22269	0.295379	0.068041	0.340632	0.309647	-0.108799	-0.16717	-0.210227	0.399478	0.252232
(2E)-2-pentene	0.278539	0.516871	0.22958	0.0672034	0.375344	0.324462	-0.106233	0.166024	0.0733526	0.314973	0.394773	0.442892	0.562102	0.192217	0.443239	0.330438	0.389501	0.363311	0.345706	0.170705	0.440965	-0.0738503	0.113112	-0.278811	0.370342	0.197754	0.298627	0.26424	0.279642	0.28127	-0.0151809	1	0.221704	-0.443417	0.236596	0.444917	0.227833	-0.394014	0.672	0.45838	-0.236544	0.120543	0.252603	0.530295	0.158532	0.293777	-0.328539	-0.27411	-0.0303795
(2Z)-2-pentene	0.249131	0.593084	0.423457	0.117599	0.528837	0.421297	0.213184	0.291261	-0.0732492	0.439342	0.541307	0.489403	0.309403	0.47721	0.334264	0.369402	0.0387785	0.548766	0.566968	0.401556	0.242464	-0.205166	0.453218	-0.274964	0.399981	0.366625	0.148633	0.209382	0.337732	0.28243	0.449466	0.221704	1	-0.353713	0.319619	0.622856	0.037641	0.59817	0.564769	0.0955496	0.592787	0.286231	0.147046	0.495498	-0.272238	-0.148916	-0.191365	0.272501	0.249722
Methyl sulfide	-0.310003	-0.571174	-0.493483	-0.144545	-0.303681	-0.423674	-0.120321	-0.462413	-0.152912	-0.458996	-0.556078	-0.532834	-0.340563	-0.434557	-0.470206	-0.437507	-0.172064	-0.437266	-0.399772	-0.203756	-0.462033	-0.238314	-0.209605	0.708198	-0.509067	-0.429762	-0.577517	-0.503988	-0.502116	-0.54671	0.0338035	-0.443417	-0.353713	1	-0.153762	-0.185229	0.400074	-0.0854172	-0.31346	-0.104204	0.031044	-0.367799	-0.32235	-0.522328	-0.169678	-0.24525	0.442354	0.382804	-0.25001
(3E)-1,3-pentadiene	0.232825	0.352573	0.658788	0.440499	0.653626	0.636967	0.391107	0.486406	0.239646	0.601313	0.59293	0.390583	-0.135293	0.75018	0.536034	0.515757	-0.0294132	0.600259	0.613349	0.628184	0.299278	-0.18683	0.673151	-0.224853	0.624381	0.704198	0.261494	0.547907	0.135082	0.605266	0.176009	0.236596	0.319619	-0.153762	1	0.485376	-0.180061	0.368816	0.476449	0.0645949	0.481583	0.4296	0.20955	0.588207	-0.165847	-0.0630636	-0.0872904	0.410796	0.469961
Carbon disulfide	0.526137	0.717814	0.521612	0.127035	0.791537	0.629551	0.419167	0.243739	0.094127	0.675187	0.64861	0.357012	0.269221	0.643903	0.486504	0.566202	0.14279	0.791822	0.800373	0.674522	0.460053	-0.415125	0.617814	-0.137206	0.566707	0.49712	0.340033	0.344214	0.259875	0.414213	0.293831	0.444917	0.622856	-0.185229	0.485376	1	0.180958	0.175698	0.661179	0.377845	0.554407	0.551065	0.398098	0.514699	-0.0366875	0.00254692	-0.252485	0.280499	0.220564
3-methylfuran	0.0069545	-0.110629	-0.255371	-0.0416202	0.00323651	-0.181398	-0.204933	-0.453438	-0.146619	-0.182713	-0.203403	-0.0922425	0.19128	-0.176099	-0.248558	-0.277273	0.0723475	-0.0876052	0.0201467	-0.0350442	-0.049062	-0.249202	-0.0854345	0.617677	-0.267334	-0.18268	-0.319673	-0.301468	-0.134689	-0.293098	0.592176	0.227833	0.037641	0.400074	-0.180061	0.180958	1	-0.0250387	0.383834	0.557176	0.00340009	-0.198458	0.209923	0.0406025	0.156918	0.0238313	-0.169645	0.123345	-0.115653
Pent-1-en-3-ol	0.0322953	0.141032	0.345426	0.211416	0.267382	0.367568	0.237062	0.36958	0.0856203	0.294455	0.302037	0.251586	-0.216036	0.468275	0.087188	0.172043	-0.0743877	0.280561	0.350085	0.317946	-0.0329562	-0.0995852	0.379374	-0.0416724	0.214554	0.400916	0.0754943	0.311146	0.196504	0.352892	0.603606	-0.394014	0.59817	-0.0854172	0.368816	0.175698	-0.0250387	1	0.210014	-0.171188	0.660717	0.195406	0.135156	0.314227	-0.253919	-0.253709	-0.110202	0.467192	0.40847
Diethyl ketone	0.260291	0.536898	0.456742	0.234367	0.475238	0.39384	0.123724	0.312519	-0.0902265	0.446706	0.528974	0.356005	0.294402	0.489914	0.433408	0.409346	0.263597	0.499216	0.550183	0.415991	0.285761	-0.343857	0.522512	-0.14856	0.447318	0.45322	0.240888	0.279966	0.278848	0.354033	0.51482	0.672	0.564769	-0.31346	0.476449	0.661179	0.383834	0.210014	1	0.562069	0.215987	0.258351	0.501898	0.860625	0.23325	0.341098	-0.565188	0.0498041	0.35168
2-ethylfuran	0.46289	0.294852	0.181939	0.0140441	0.340842	0.110977	0.281457	0.0116811	-0.199332	0.145136	0.144659	-0.0954477	0.318194	0.248516	0.0978142	0.195632	0.278963	0.27749	0.352471	0.176202	0.482168	-0.212935	0.242316	0.136261	0.172794	0.176724	0.0403444	0.0298384	-0.15898	0.0524152	0.22269	0.45838	0.0955496	-0.104204	0.0645949	0.377845	0.557176	-0.171188	0.562069	1	0.18391	0.0873173	0.667925	0.516195	0.688473	0.677857	-0.703554	-0.123484	0.227913
Methyl thiocyanate	0.435146	0.381223	0.462101	0.215942	0.636075	0.517716	0.653986	0.295586	0.17107	0.408397	0.367332	0.105718	-0.0647279	0.60303	0.251147	0.409865	-0.0808048	0.566951	0.613698	0.510932	0.385756	-0.259647	0.533794	-0.0134748	0.418682	0.493015	0.0116411	0.380452	-0.0732136	0.401574	0.295379	-0.236544	0.592787	0.031044	0.481583	0.554407	0.00340009	0.660717	0.215987	0.18391	1	0.470127	0.300169	0.313979	-0.0943957	-0.0531989	-0.155729	0.556993	0.377551
2-methyl-2-pentenal	0.524006	0.546076	0.611387	0.384662	0.677388	0.769492	0.613065	0.407152	0.0919385	0.721363	0.687936	0.464379	-0.134216	0.692975	0.618656	0.592031	0.065313	0.771764	0.711646	0.70586	0.46432	-0.133529	0.664407	-0.458544	0.714768	0.661676	0.562886	0.6562	0.458769	0.714064	0.068041	0.120543	0.286231	-0.367799	0.4296	0.551065	-0.198458	0.195406	0.258351	0.0873173	0.470127	1	0.477783	0.398526	-0.0861221	-0.0132876	-0.270343	0.388906	0.045266
(2E)-2-pentenal	0.662464	0.466685	0.518785	0.24501	0.493373	0.451111	0.461166	0.367649	0.0802777	0.394653	0.399767	0.132292	0.0204774	0.495917	0.41708	0.490107	0.463594	0.450587	0.463041	0.273827	0.38346	-0.345485	0.502081	-0.118502	0.484997	0.488085	0.487419	0.504648	0.19795	0.531464	0.340632	0.252603	0.147046	-0.32235	0.20955	0.398098	0.209923	0.135156	0.501898	0.667925	0.300169	0.477783	1	0.593685	0.629607	0.550209	-0.767912	0.000585308	0.337158
(2Z)-2-penten-1-ol	0.365163	0.555835	0.641223	0.35697	0.501069	0.506961	0.342444	0.537849	-0.0536679	0.520472	0.613223	0.370298	0.234355	0.658506	0.534048	0.54648	0.211595	0.584069	0.610283	0.460314	0.485019	-0.166386	0.593451	-0.450648	0.607653	0.643157	0.348832	0.503125	0.246654	0.568974	0.309647	0.530295	0.495498	-0.522328	0.588207	0.514699	0.0406025	0.314227	0.860625	0.516195	0.313979	0.398526	0.593685	1	0.358178	0.502295	-0.712853	-0.052298	0.534046
1,1-dimethylcyclopropane	0.305433	0.0449581	0.0146151	-0.0589329	-0.0462052	-0.188656	0.146024	0.118387	-0.0268207	-0.162855	-0.184611	-0.442268	0.0945602	-0.0310137	-0.0718259	0.0383009	0.289302	-0.132316	-0.104864	-0.201617	0.251457	-0.154006	-0.0376987	0.087162	-0.0496746	-0.0285736	0.0385979	-0.000427164	-0.287853	-0.0324108	-0.108799	0.158532	-0.272238	-0.169678	-0.165847	-0.0366875	0.156918	-0.253919	0.23325	0.688473	-0.0943957	-0.0861221	0.629607	0.358178	1	0.888548	-0.731408	-0.545448	0.231745
(2E)-2-hexenal	0.314767	0.152106	0.0616296	0.0314971	0.00142657	-0.065213	0.207757	0.254384	-0.142564	-0.0286412	-0.0416329	-0.310881	0.170682	0.0488039	0.0658046	0.109221	0.36922	-0.019971	-0.0174786	-0.0483094	0.350213	-0.0320861	-0.00101295	-0.174925	0.0868871	0.0487803	0.0564249	0.0507259	-0.283329	0.0260279	-0.16717	0.293777	-0.148916	-0.24525	-0.0630636	0.00254692	0.0238313	-0.253709	0.341098	0.677857	-0.0531989	-0.0132876	0.550209	0.502295	0.888548	1	-0.768072	-0.441048	0.1695
(3Z)-3-hexen-1-ol	-0.480704	-0.430811	-0.373406	-0.190142	-0.257572	-0.229868	-0.259491	-0.272318	0.13095	-0.315866	-0.365828	-0.146504	-0.245202	-0.405872	-0.250197	-0.311518	-0.260481	-0.310648	-0.326122	-0.238128	-0.444435	-0.0600456	-0.234478	0.242244	-0.341017	-0.372695	-0.20199	-0.244614	-0.135312	-0.293571	-0.210227	-0.328539	-0.191365	0.442354	-0.0872904	-0.252485	-0.169645	-0.110202	-0.565188	-0.703554	-0.155729	-0.270343	-0.767912	-0.712853	-0.731408	-0.768072	1	0.226728	-0.299264
(2E)-2-hexen-1-ol	0.0896731	0.00327599	0.233599	0.265065	0.396992	0.43291	0.341567	0.104034	0.0106624	0.37887	0.324525	0.245478	-0.479487	0.389571	0.169111	0.141599	-0.132797	0.342573	0.348842	0.54618	-0.172483	-0.242976	0.478505	0.188754	0.248112	0.355698	-0.0129114	0.174169	0.183361	0.234842	0.399478	-0.27411	0.272501	0.382804	0.410796	0.280499	0.123345	0.467192	0.0498041	-0.123484	0.556993	0.388906	0.000585308	-0.052298	-0.545448	-0.441048	0.226728	1	-0.0205564
(4Z)-4-heptenal	0.119145	0.260282	0.697999	0.424904	0.290779	0.213948	0.249351	0.290235	0.12704	0.301912	0.398652	0.127599	0.107159	0.560277	0.333921	0.463267	-0.224514	0.358422	0.389723	0.171112	0.156649	-0.111637	0.569243	-0.166391	0.422911	0.661746	0.144296	0.333603	0.0882948	0.425679	0.252232	-0.0303795	0.249722	-0.25001	0.469961	0.220564	-0.115653	0.40847	0.35168	0.227913	0.377551	0.045266	0.337158	0.534046	0.231745	0.1695	-0.299264	-0.0205564	1
(2E,4E)-2,4-hexadienal	0.23471	0.0320355	0.146939	0.0825035	-0.144518	-0.152645	0.192505	0.15779	-0.00737677	-0.101511	-0.0814999	-0.327097	0.000325059	0.0415299	0.0222139	0.102635	0.223766	-0.115011	-0.10226	-0.203383	0.152882	0.0107694	0.057527	-0.113176	0.0531752	0.103835	0.105517	0.115679	-0.209653	0.0965428	-0.0232022	0.0631516	-0.254947	-0.302948	-0.117328	-0.179921	0.00054079	-0.152386	0.206197	0.53912	-0.114725	-0.0154607	0.620321	0.394328	0.88367	0.836163	-0.695412	-0.490986	0.359492
5-methylhexanenitrile	-0.100785	-0.0939701	-0.155434	-0.106468	-0.295698	-0.194288	-0.187108	-0.312139	-0.141574	-0.0576492	-0.0869444	0.0247251	0.38618	-0.0545196	-0.210895	-0.173236	-0.184289	-0.113519	-0.0959354	-0.103679	0.36432	0.800852	-0.44136	-0.241733	-0.133771	-0.134063	-0.185466	-0.13892	-0.160644	-0.157233	-0.247787	-0.0589225	-0.250751	-0.153279	-0.109276	-0.341673	-0.14526	-0.102973	-0.271342	-0.0654808	-0.234067	-0.213303	-0.282158	-0.0665782	0.053177	0.0739386	-0.124811	-0.412374	-0.0509324
6-methylheptan-2-one	-0.141865	0.345528	0.119139	-0.100587	0.0558181	0.174686	-0.285206	0.0252531	0.0108006	0.216278	0.305639	0.414879	0.245763	0.0927413	0.0983347	0.147609	0.0646732	0.177245	0.162032	0.0249097	-0.14306	-0.0717789	0.118479	-0.180367	0.0693772	0.0479	0.255284	0.142326	0.604009	0.180832	0.265535	0.216372	0.521542	-0.332834	-0.0341245	0.362216	-0.0329757	0.173439	0.329696	-0.250747	-0.021486	0.194595	0.0177337	0.135149	-0.253367	-0.302117	0.0132101	-0.100465	0.00595188
(E)-4-oxohex-2-enal	0.364568	0.0492183	0.225678	-0.115724	0.0492067	0.0965088	0.502284	0.0387849	0.185477	-0.00890215	-0.0177898	-0.273499	-0.146169	0.150592	0.0637099	0.318001	0.230614	0.0946257	0.165645	-0.164455	0.214221	-0.146176	0.266465	0.122212	0.152038	0.127016	0.232067	0.346077	-0.143222	0.285602	0.305869	-0.197824	-0.0288	-0.0664018	0.0877233	0.00608357	0.150195	0.240569	0.113701	0.328036	0.298113	0.178227	0.552942	0.235933	0.392014	0.228901	-0.287856	-0.0486326	0.355659
Heptanenitrile	0.161244	0.183628	0.0152886	-0.0595486	0.0706557	0.273048	0.235613	0.0354141	-0.209731	0.331509	0.284391	0.177228	0.163419	0.192988	0.00861933	0.09652	0.104238	0.250659	0.188115	0.321504	0.264721	0.436711	-0.0196647	-0.423815	0.132039	0.0987735	0.0463046	0.09272	0.0618212	0.101028	-0.10469	0.0217562	0.205403	-0.197043	-0.0290021	0.106535	-0.278826	0.0123878	-0.0459437	0.0776854	0.219058	0.199112	-0.0647231	0.0669708	-0.119084	0.21551	-0.153318	0.201982	-0.102718
Methyl heptenone	0.238577	0.493585	0.346869	0.200627	0.311723	0.123105	-0.110615	0.0293727	0.037767	0.224023	0.340543	0.477109	0.45383	0.15378	0.353175	0.25111	0.0740741	0.306059	0.272776	0.0113065	0.0885885	-0.155107	0.220751	-0.199825	0.289414	0.185242	0.258245	0.0590949	0.430615	0.135924	0.364857	0.231587	0.657465	-0.387498	-0.010391	0.306866	0.0701827	0.218453	0.297087	-0.0110787	0.139914	0.135485	0.207745	0.181542	-0.15422	-0.215951	-0.0978152	-0.0810041	0.125242
2,4-heptadienal isomer 1	0.309343	0.154822	0.150331	0.248435	0.0597774	-0.142023	0.17262	0.111173	-0.0601282	-0.111487	-0.0941741	-0.214009	0.0453881	-0.00746935	0.0961367	0.0538433	0.0664238	-0.0191519	-0.027491	-0.111308	0.12763	-0.208818	0.0692952	0.0116884	0.0769367	0.0960871	0.0654458	-0.0142048	-0.0763296	0.00760077	0.0343579	-0.152066	-0.039264	-0.176817	-0.289034	-0.0289762	0.0754655	-0.00930874	0.0355429	0.387879	0.15883	0.209005	0.611593	0.160268	0.676243	0.546104	-0.566278	-0.269356	0.146208
(3Z)-3-hexenyl acetate	-0.138373	-0.249273	-0.110022	-0.00865733	-0.234204	-0.0584429	-0.306818	-0.107333	0.387767	-0.0153286	-0.0135505	0.180897	-0.357951	-0.133159	-0.124644	-0.206109	-0.119826	-0.264575	-0.366292	-0.122146	-0.481784	0.177678	-0.210422	0.0421267	-0.158781	-0.0609767	0.040025	0.0432589	0.335359	0.0492556	-0.00730761	-0.149808	-0.20174	-0.110401	-0.15727	-0.326396	-0.211322	0.0157521	-0.321491	-0.528955	-0.411029	-0.116108	-0.218356	-0.358153	-0.23929	-0.37545	0.214755	0.00753054	-0.175891
2,4-heptadienal isomer 2	0.439405	0.327816	0.255295	0.0346846	0.164071	-0.00785467	0.338655	0.18184	-0.11212	0.0373275	0.0656295	-0.227159	0.13402	0.193316	0.160532	0.265376	0.255192	0.140819	0.212087	-0.021644	0.358513	-0.200845	0.216738	0.0244017	0.203698	0.164738	0.173552	0.100253	-0.112892	0.110393	0.185189	0.105582	0.0606372	-0.274232	-0.0907596	0.187129	0.249036	0.0452314	0.401935	0.708184	0.197627	0.185393	0.771246	0.485221	0.824902	0.717872	-0.795791	-0.302833	0.297711
2-ethylhexanol	-0.590787	-0.131371	-0.269281	-0.207927	-0.316702	-0.139388	-0.557742	0.210424	0.0302838	-0.182629	-0.145208	0.178148	-0.0341395	-0.306292	-0.149855	-0.243962	-0.0237083	-0.313547	-0.289917	-0.281488	-0.440577	0.103869	-0.326963	-0.0542645	-0.261937	-0.320581	0.0296721	-0.157402	0.288255	-0.170334	-0.104257	-0.116531	0.138742	-0.081979	-0.153906	-0.28444	-0.340862	0.174545	-0.221487	-0.697708	-0.257137	-0.291635	-0.574029	-0.315762	-0.51357	-0.460244	0.489255	-0.0362205	-0.261946
(+)-limonene	-0.207093	0.182345	0.16967	0.115721	0.0198271	0.239849	-0.235724	0.00832677	-0.187085	0.230929	0.412948	0.70132	0.167159	0.0890545	0.19999	0.129524	-0.170433	0.226954	0.184067	0.116503	-0.178374	0.182298	0.124038	-0.293048	0.168401	0.180506	0.16252	0.111401	0.686125	0.1949	0.169912	0.192775	0.370114	-0.203471	-0.0792464	0.0779923	-0.00697936	0.132323	0.101254	-0.294098	-0.108593	0.183512	-0.182747	0.0176783	-0.612384	-0.511002	0.16742	0.255644	-0.0611276
Isoamyl ITC	-0.188421	0.0473484	-0.091602	-0.075474	-0.305304	-0.0883835	-0.207177	-0.194887	-0.0553591	0.01655	0.077069	0.28625	0.184619	-0.0685822	-0.0505961	-0.0557572	-0.180667	-0.1252	-0.123936	-0.106103	0.0188671	0.880917	-0.389336	-0.180329	-0.021021	-0.0879051	-0.118183	-0.107987	-0.00918354	-0.107039	-0.212094	-0.0315081	-0.217403	-0.158937	-0.138753	-0.365055	-0.170768	-0.102393	-0.280401	-0.227999	-0.289996	-0.147406	-0.309088	-0.199564	-0.197836	-0.11456	0.00620378	-0.156963	-0.130189
2-isopropyl-3-methoxypyrazine	-0.176907	-0.0473529	-0.116316	-0.0552664	-0.161639	-0.145016	-0.19399	-0.201844	-0.0831668	-0.023841	-0.0808109	-0.0568353	0.278787	-0.0749717	-0.0523283	-0.0674193	-0.155751	-0.0647052	-0.0477531	-0.0776945	0.252666	0.405908	-0.25884	-0.0529983	-0.0594606	-0.0940471	-0.0760568	-0.11309	-0.0218204	-0.112417	-0.137165	-0.0817743	-0.135911	-0.00355676	-0.0984199	-0.181408	-0.0432141	0.0548247	-0.153155	-0.2231	-0.153214	-0.148882	-0.427376	-0.0957228	-0.116953	-0.120701	0.0994854	-0.211721	-0.0454361
Amyl ITC	0.451378	0.526991	0.320321	-0.0205024	0.359337	0.206809	0.33086	0.0569954	-0.0644175	0.24069	0.292083	-0.0363396	0.199801	0.297024	0.268995	0.463298	0.172603	0.327161	0.3258	0.167472	0.334836	-0.218356	0.289754	0.0711516	0.31374	0.261175	0.165348	0.188162	0.0934766	0.218883	-0.000811419	0.226953	0.136532	-0.105372	0.0312722	0.554517	0.165692	-0.0863979	0.401787	0.534511	0.289268	0.343768	0.609918	0.36688	0.531178	0.443461	-0.602113	-0.0906275	0.250615
Nonanal	0.109023	0.069876	-0.352217	-0.174067	-0.291086	-0.398581	-0.29264	-0.439764	-0.246027	-0.22147	-0.21738	-0.115158	0.500727	-0.403199	-0.154398	-0.271344	0.221316	-0.216607	-0.215653	-0.237082	0.123985	0.22887	-0.465068	0.00762716	-0.236399	-0.400415	-0.12961	-0.426793	-0.145754	-0.436936	0.0443519	0.392577	-0.149361	-0.143422	-0.555865	-0.0605011	0.389014	-0.559922	0.143909	0.439865	-0.452216	-0.230397	0.147695	-0.0312695	0.408276	0.452075	-0.356013	-0.490991	-0.377609
2,6-dimethylcyclohexanol	-0.184241	-0.27934	-0.0327855	0.0651361	-0.126169	-0.198823	0.109201	0.0961706	-0.258689	-0.085147	-0.176582	-0.31849	-0.37578	0.0523739	-0.243769	-0.204832	-0.288185	-0.13506	-0.0525976	0.08264	-0.177109	-0.0165659	0.0771602	0.199163	-0.165529	-0.0304217	-0.18189	-0.286246	-0.191574	-0.245838	0.0795406	-0.66046	-0.087531	0.27794	0.0360069	-0.210882	-0.131998	0.333945	-0.253844	-0.0558725	0.310005	0.00185159	0.00121131	-0.129143	0.0948485	0.0595816	-0.0521103	0.277578	0.0825419
Tetrahydrothiophene	0.440354	0.60562	0.728014	0.401815	0.581879	0.620892	0.405052	0.330497	-0.000942648	0.651276	0.744715	0.60005	0.232926	0.707104	0.675638	0.633168	0.0563486	0.758087	0.738604	0.563811	0.533251	-0.0484113	0.650773	-0.591297	0.742726	0.699999	0.519596	0.583946	0.41436	0.663692	0.276484	0.44749	0.450113	-0.549287	0.607871	0.557303	-0.0744993	0.233094	0.603576	0.209531	0.254329	0.631931	0.45145	0.751189	-0.0495144	0.0172591	-0.369227	0.0409996	0.381556
1-isothiocyanato-4-methylpentane	-0.0507353	-0.0847662	-0.113677	-0.0759412	-0.254913	-0.214928	-0.214797	-0.319692	-0.0569923	-0.0760124	-0.0901638	0.0688231	0.277713	-0.0462017	-0.198734	-0.200274	-0.244357	-0.109969	-0.0744748	-0.0953138	0.264551	0.640954	-0.387281	-0.128182	-0.138323	-0.124809	-0.117106	-0.151564	-0.0786775	-0.155252	-0.121061	-0.0721672	-0.273938	-0.190567	-0.112529	-0.280573	-0.0302295	-0.0958354	-0.233853	-0.0536204	-0.283518	-0.121807	-0.106247	-0.0696885	0.116686	-0.0254317	-0.170209	-0.46086	-0.0816445
2-sec-butyl-3-methoxypyrazine	-0.0676182	-0.288118	-0.407464	-0.0913679	-0.334887	-0.585022	-0.18339	-0.155111	-0.286424	-0.468754	-0.520442	-0.575152	0.0916864	-0.401394	-0.35991	-0.453519	0.063267	-0.439818	-0.406668	-0.273495	-0.00589569	-0.0918282	-0.34123	0.190702	-0.413191	-0.413193	-0.361187	-0.527775	-0.566259	-0.560666	-0.163376	0.100915	-0.326171	0.119724	-0.310141	-0.244342	0.264014	-0.410333	0.0898511	0.475195	-0.339657	-0.388432	0.12587	0.0916038	0.728757	0.701401	-0.38011	-0.553931	-0.155084
2-isobutyl-3-methoxypyrazine	0.461944	0.375268	0.0522222	-0.191368	0.111567	0.0759525	0.171702	-0.185559	-0.161712	0.208897	0.205317	0.211961	0.2971	0.0894255	0.0912281	0.163062	0.161158	0.181931	0.138257	0.062758	0.361793	0.46386	-0.172355	-0.208162	0.158685	-0.0613478	0.220915	-0.0463229	0.100669	-0.0349542	-0.0293726	-0.0885796	0.122925	-0.286012	-0.219333	0.0492786	-0.139473	0.0110538	-0.216014	0.0514352	0.0462495	0.173349	0.198655	-0.102139	0.0529606	0.0111204	-0.294628	-0.14614	-0.248886
(3Z)-3-hexenyl butyrate	-0.0654393	0.0908611	0.306152	0.439628	0.300876	0.492157	-0.0496613	0.353441	0.0387489	0.266052	0.255824	0.430317	0.0348515	0.29033	0.311599	0.18593	0.157239	0.313601	0.305715	0.192411	0.185805	-0.10546	0.307166	-0.283697	0.299309	0.421663	0.43687	0.559818	0.437705	0.577287	0.0327253	0.151023	-0.045155	-0.198959	0.236786	0.00373457	-0.0409456	0.0745495	0.0350076	-0.0349852	0.059853	0.441058	0.224511	0.153581	-0.144595	-0.135142	0.0726423	0.122712	0.135897
Dodecene	-0.320925	-0.348475	-0.117485	0.259912	-0.0931176	-0.100399	-0.0156113	0.0221118	-0.187376	-0.133267	-0.171672	-0.0711563	-0.245626	-0.0761575	-0.106118	-0.239276	-0.334407	-0.0901792	-0.0765738	0.12336	-0.250823	-0.0611321	0.0260385	0.082469	-0.121955	-0.0312454	-0.398504	-0.244849	-0.26268	-0.227016	-0.00510175	-0.427007	0.0138793	0.620644	0.141885	-0.177201	-0.0258428	0.288509	-0.23636	-0.371655	0.240395	-0.110276	-0.445363	-0.202584	-0.487224	-0.338181	0.421557	0.509841	-0.0850057
<unknown ITC 2>	0.374091	0.448199	0.641453	0.240746	0.403686	0.513175	0.498171	0.195782	-0.035304	0.625415	0.693964	0.43057	-0.172506	0.621972	0.497743	0.591924	-0.019069	0.578928	0.523589	0.441407	0.147453	0.0176935	0.697263	-0.33747	0.604038	0.607452	0.516856	0.477346	0.537753	0.571681	0.365958	-0.0404273	0.405425	-0.400486	0.311864	0.337656	-0.141503	0.417873	0.299531	0.0114564	0.297728	0.641538	0.380649	0.38891	-0.128587	-0.13268	-0.26933	0.32364	0.34325
5-(methylsulfanyl)pentanenitrile	0.125758	-0.0272555	-0.232799	-0.125266	-0.117465	-0.225145	-0.0641238	0.0674599	0.03869	-0.262559	-0.320487	-0.421345	0.231891	-0.204479	-0.196894	-0.174625	0.280112	-0.203425	-0.140018	-0.176921	0.206363	-0.150116	-0.288222	0.135162	-0.215931	-0.218696	-0.179044	-0.146536	-0.430154	-0.207982	-0.171239	0.327528	-0.292393	0.00323395	-0.218601	0.0334099	0.275684	-0.416242	0.236847	0.633946	-0.135031	-0.24498	0.370771	0.220176	0.788665	0.796978	-0.502016	-0.478136	-0.00854284
β-cyclocitral	-0.0261189	-0.162283	-0.132997	-0.0567741	-0.0911035	-0.151512	-0.0727849	-0.565936	-0.0923485	-0.0784008	-0.0850518	-0.012375	-0.0160214	-0.100425	-0.258767	-0.174391	-0.234324	-0.109496	-0.130526	-0.0918195	-0.149187	0.182022	-0.108985	0.32854	-0.206323	-0.0853326	-0.262479	-0.182426	0.15393	-0.151666	0.233474	-0.411144	0.0669792	0.246392	-0.34199	-0.128526	0.211864	0.158245	-0.350442	-0.103372	0.176856	-0.043456	-0.144093	-0.476521	-0.255485	-0.369562	0.156477	0.353521	-0.0796154
Iberverin	0.540525	0.414618	0.261275	-0.0944079	0.283203	0.0759705	0.502851	0.0232329	0.113233	0.0658872	0.0840788	-0.238103	0.0948937	0.122061	0.23011	0.460302	0.0726479	0.21613	0.196731	-0.0628719	0.337977	-0.1947	0.183113	0.136112	0.263345	0.114815	0.153567	0.143828	-0.0789468	0.133632	-0.177181	-0.155692	0.0452032	-0.0182557	-0.144413	0.31376	-0.0295432	-0.0271218	-0.0332849	0.297557	0.412247	0.33012	0.47987	0.043183	0.448071	0.281314	-0.357172	-0.0926851	0.177917
Sativin	0.580975	0.383332	0.456125	0.0617161	0.435825	0.142996	0.712618	0.0870496	0.0845483	0.102156	0.176338	-0.187935	0.0161735	0.354146	0.284697	0.502692	-0.087404	0.343325	0.367799	0.0804304	0.446351	-0.25402	0.440836	0.0794341	0.38512	0.343656	0.0480214	0.237806	-0.199955	0.246783	0.0283086	-0.143912	0.267491	-0.126696	0.145062	0.334322	0.0447061	0.233609	0.13861	0.459913	0.636285	0.328791	0.51082	0.293058	0.402074	0.26167	-0.388033	0.04744	0.469977
Tetradecene	-0.112584	-0.106236	0.0768421	0.305319	0.163509	0.0115165	0.131217	-0.0500083	-0.243394	0.0328941	0.0454502	0.0907082	-0.102162	0.0630199	0.106564	-0.0394839	-0.342573	0.132245	0.121046	0.25344	-0.0863955	-0.0914601	0.205046	0.0131282	0.0941227	0.107504	-0.296872	-0.215075	-0.147351	-0.157406	-0.0381764	-0.213583	0.166397	0.438525	0.239328	0.0348393	-0.0592056	0.0815637	-0.161989	-0.162439	0.34954	0.058462	-0.33061	-0.181478	-0.528247	-0.327114	0.404245	0.625173	-0.0600636
Erucin	0.585129	0.505756	0.261186	-0.0372413	0.465972	0.228061	0.371972	0.0747322	-0.0534843	0.184928	0.191044	-0.0612912	0.277234	0.250075	0.205954	0.385878	0.323968	0.349829	0.387456	0.121493	0.429451	-0.366108	0.274217	0.197239	0.258101	0.186027	0.196223	0.164137	0.0234396	0.176822	0.187315	0.189867	0.247952	-0.0637479	-0.0465784	0.53999	0.383473	0.0251487	0.378963	0.709203	0.441649	0.313776	0.74607	0.327579	0.568139	0.439709	-0.605812	-0.0324363	0.18306
β-ionone	0.0776133	0.0642101	-0.035223	-0.0402407	-0.0395759	-0.250029	0.066779	0.0824009	-0.446836	-0.124378	-0.082242	-0.267818	0.100869	-0.0747758	-0.0119105	-0.0353179	0.185039	-0.0711134	-0.00819898	-0.0475322	0.0787591	-0.242126	0.109666	0.0813165	-0.0394235	-0.10992	-0.0666663	-0.295972	-0.164794	-0.267126	0.145327	0.257211	0.114407	-0.0701428	-0.0601109	0.0736248	0.286198	-0.163028	0.483091	0.645776	-0.0258231	-0.0568158	0.381503	0.425745	0.584229	0.683753	-0.552022	-0.16466	0.0125988
Fructose	0.264604	0.583801	0.584882	0.479604	0.489491	0.654207	0.114075	0.45926	0.0499787	0.742837	0.795863	0.844328	0.188947	0.553335	0.708037	0.523821	0.101007	0.627627	0.532222	0.560651	0.24081	0.255098	0.397122	-0.604671	0.704193	0.587839	0.488423	0.423172	0.56169	0.527388	0.018265	0.402392	0.33031	-0.385516	0.466297	0.304033	-0.301412	0.119852	0.300987	-0.142789	0.0693912	0.498717	0.10474	0.383016	-0.377664	-0.114907	-0.152742	0.302918	0.0372985
Galactose	0.458241	0.19219	0.280417	0.233911	0.201066	0.0711739	0.223696	0.0694678	0.157634	0.0463695	0.116587	-0.00251564	0.0816689	0.0465743	0.47102	0.338923	0.315252	0.116544	0.0511745	-0.0363076	0.266386	-0.259062	0.166279	-0.0951101	0.366433	0.22239	0.291106	0.266679	-0.0026551	0.263315	0.0518556	0.465315	-0.164269	-0.233725	0.204091	0.0847348	0.1089	-0.270086	0.344223	0.349497	-0.197521	0.113853	0.443451	0.413841	0.385056	0.377271	-0.333324	-0.216907	0.131034
Glucose	0.521411	0.486977	0.412847	0.198373	0.417319	0.595175	0.452714	0.186168	0.231316	0.59481	0.575386	0.453018	0.264215	0.443307	0.509099	0.503479	0.15566	0.594107	0.504101	0.468001	0.544549	0.334209	0.197455	-0.586552	0.58828	0.44951	0.359225	0.492556	0.17944	0.507794	-0.0841094	0.303281	0.18218	-0.400036	0.266403	0.324561	-0.303055	-0.0251129	0.0841266	0.0571331	0.253006	0.43693	0.104906	0.239627	-0.21607	0.0653265	-0.113044	0.205858	0.0635431
Sucrose	0.13622	-0.0184376	-0.0710405	-0.163398	-0.080317	-0.126792	0.188689	-0.18194	-0.262372	-0.159257	-0.0634698	-0.0813398	0.138293	-0.0990634	-0.0860564	0.0498473	-0.000626703	-0.066759	-0.11067	-0.123948	0.162873	0.188492	-0.102656	-0.0384086	-0.0420029	-0.114013	-0.178334	-0.0904363	-0.233158	-0.122108	-0.0546332	-0.0251634	0.137173	0.0409621	0.0808764	-0.0584598	-0.0292931	0.0775059	0.0163658	0.102702	0.0930307	-0.114061	-0.015833	0.194709	0.0780921	0.129828	-0.159845	-0.143982	0.0402848
Total sugars	0.452606	0.568973	0.526534	0.3399	0.464928	0.621885	0.33469	0.30826	0.0671928	0.663898	0.71758	0.680423	0.273366	0.500809	0.648643	0.567865	0.146192	0.625	0.512305	0.504654	0.445923	0.339602	0.303954	-0.636506	0.688393	0.529357	0.415638	0.459704	0.347795	0.519309	-0.0392074	0.392223	0.307251	-0.408307	0.429588	0.31329	-0.316453	0.0673238	0.239551	-0.0115678	0.169469	0.464913	0.128447	0.411615	-0.277825	0.0178046	-0.204213	0.21935	0.068904
APK	0.323043	-0.182461	-0.00461298	-0.103114	-0.0237334	-0.132594	0.447729	-0.00197793	0.241432	-0.215327	-0.330559	-0.617703	-0.198776	0.0457397	-0.170036	0.0194988	0.0903306	-0.128765	-0.0559175	-0.157983	0.292171	-0.0691283	-0.027117	0.218817	-0.0660786	-0.0239662	-0.136018	0.104267	-0.634607	0.0116383	-0.0609344	-0.357436	-0.332117	0.162574	0.0662685	-0.157435	0.0292399	0.109337	-0.170918	0.316037	0.276979	-0.108498	0.326432	0.046942	0.575948	0.413724	-0.253079	-0.176143	0.275446
APK3	-0.0114934	0.429793	0.396533	0.198094	0.245157	0.493608	-0.0149743	0.156273	-0.0676189	0.556989	0.689151	0.82153	0.179103	0.390308	0.392481	0.345958	-0.160149	0.501262	0.443533	0.411706	0.0233689	0.288859	0.295964	-0.493413	0.426161	0.416354	0.332665	0.295847	0.73156	0.400547	0.182328	0.232895	0.489095	-0.422657	0.151536	0.300218	-0.194941	0.223469	0.201082	-0.274201	0.0785913	0.419975	-0.101222	0.176618	-0.609709	-0.437378	0.0558651	0.322873	0.0478151
APK4	-0.424517	-0.407171	-0.554035	-0.227508	-0.60118	-0.620614	-0.417967	-0.635394	-0.352392	-0.497883	-0.44104	-0.145109	0.284831	-0.55595	-0.563872	-0.595336	-0.470692	-0.464039	-0.477848	-0.336618	-0.175608	0.551839	-0.659528	0.0280649	-0.572244	-0.529012	-0.61137	-0.651697	-0.259349	-0.6614	-0.221651	-0.216918	-0.13348	0.138485	-0.534002	-0.426657	0.00376753	-0.275991	-0.455197	-0.191463	-0.284339	-0.450503	-0.576723	-0.449503	-0.182069	-0.132842	0.23194	-0.276856	-0.311024
APR1a	-0.205859	-0.587283	-0.451331	-0.0597548	-0.262185	-0.288976	-0.0936858	-0.182962	0.0276988	-0.345205	-0.491398	-0.438146	-0.404277	-0.286972	-0.564135	-0.567171	-0.0521018	-0.378074	-0.28535	-0.0802861	-0.437567	-0.273332	-0.162744	0.626668	-0.528806	-0.321293	-0.487451	-0.372036	-0.429304	-0.411519	0.40653	-0.370095	-0.167491	0.659591	-0.177436	-0.218144	0.576143	0.195467	-0.0669151	0.169642	0.115448	-0.329363	-0.0168337	-0.237546	0.0891495	0.0272022	0.0855537	0.339489	-0.161794
APR1b	-0.173557	-0.418645	-0.309917	-0.0502692	-0.0770802	-0.243783	-0.00335871	-0.330922	-0.179872	-0.171647	-0.266028	-0.281351	-0.303993	-0.194789	-0.407027	-0.408159	-0.331635	-0.121794	-0.0859474	0.116652	-0.424472	-0.349457	0.0711223	0.535174	-0.379436	-0.236141	-0.436176	-0.519066	-0.273782	-0.486227	0.242364	-0.312402	-0.0161734	0.712615	-0.181572	0.0652317	0.496852	0.00431293	-0.117056	0.0876921	0.129194	-0.170395	-0.219262	-0.363531	-0.224794	-0.282049	0.3447	0.472668	-0.178362
APR2a	0.410766	0.634145	0.600935	0.348073	0.769407	0.743022	0.355477	0.34623	-0.0412342	0.867945	0.843443	0.699866	0.130086	0.80307	0.499746	0.44653	-0.062211	0.863796	0.851486	0.902667	0.377701	-0.0601175	0.643537	-0.391334	0.632919	0.656138	0.378126	0.335749	0.488511	0.468496	0.341611	0.282337	0.656682	-0.353275	0.512824	0.754086	-0.00969403	0.358189	0.472646	0.181813	0.511398	0.656975	0.256088	0.446503	-0.314231	-0.169324	-0.231473	0.513457	0.139009
APR2b	0.132933	0.397757	0.22578	0.0449179	0.392488	0.22609	0.0113363	-0.0900428	-0.162571	0.419369	0.454181	0.455448	0.340379	0.240191	0.20527	0.179108	-0.206985	0.49326	0.464548	0.402291	0.0389749	-0.141226	0.323913	-0.102775	0.222115	0.163587	0.118684	-0.177016	0.351312	-0.0585904	0.233843	0.226408	0.595839	-0.0542098	0.0153741	0.57395	0.16251	0.052018	0.230576	0.0272496	0.190136	0.165735	-0.149134	0.00265356	-0.480381	-0.427143	0.197876	0.286127	-0.00568267
APRL4	-0.251174	-0.246163	-0.357648	-0.104032	-0.343525	-0.122346	-0.314082	-0.33083	-0.461149	-0.0514979	-0.0407631	0.228989	0.139935	-0.217385	-0.379967	-0.415356	-0.0909539	-0.109035	-0.102534	0.0424197	-0.198494	0.369732	-0.281788	-0.0592723	-0.336922	-0.251916	-0.22211	-0.340403	0.187141	-0.307622	0.204363	-0.0231335	0.0228143	0.162973	-0.439002	-0.183634	0.305938	-0.0751925	-0.0875494	0.048801	-0.221615	-0.103798	-0.150497	-0.183073	-0.243249	-0.105651	-0.0326995	0.157472	-0.383519
APRL5a	-0.385952	-0.536277	-0.456974	-0.29542	-0.451318	-0.527801	-0.30603	-0.107405	0.203926	-0.525886	-0.644085	-0.668793	-0.33397	-0.473508	-0.502244	-0.459619	0.056696	-0.625021	-0.535248	-0.468715	-0.52072	-0.286903	-0.32066	0.591345	-0.570226	-0.491221	-0.273563	-0.387436	-0.458065	-0.461623	0.0715624	-0.292639	-0.386127	0.38191	-0.151643	-0.341901	0.133668	-0.083423	-0.171324	-0.0723354	-0.222369	-0.591772	-0.16329	-0.329991	0.253885	0.0930386	0.266271	-0.177565	-0.00698363
APRL5b	-0.223408	-0.641381	-0.527735	-0.215048	-0.449909	-0.53037	-0.118306	-0.209926	0.0268606	-0.521628	-0.67961	-0.729865	-0.372452	-0.394159	-0.58372	-0.583273	-0.105381	-0.57728	-0.499884	-0.260834	-0.184529	-0.0163631	-0.423917	0.4365	-0.56907	-0.457275	-0.44521	-0.406216	-0.643636	-0.488925	-0.203939	-0.309335	-0.662339	0.387416	-0.175841	-0.437687	0.135222	-0.276439	-0.304236	0.142862	-0.246486	-0.382488	-0.0707476	-0.266673	0.483521	0.350228	-0.0295912	-0.243844	-0.214521
APRL5c	-0.185425	-0.260125	-0.144587	0.109291	-0.101774	-0.0747971	-0.132892	0.215197	0.182584	-0.320699	-0.335259	-0.260536	-0.122878	-0.0886579	-0.227393	-0.241684	0.178307	-0.253728	-0.125515	-0.165577	-0.117546	-0.376039	-0.0665563	0.329338	-0.239567	-0.0312734	-0.293274	0.107127	-0.281222	0.0398884	0.351293	0.0401095	-0.00694771	0.218365	0.111045	-0.0752877	0.444226	0.301058	0.354943	0.289224	0.179585	-0.234387	0.269295	0.308624	0.359425	0.322676	-0.239754	-0.00758467	0.206707
APRL7a	0.17114	0.0359099	-0.367173	-0.286366	-0.226416	-0.309327	-0.0337926	-0.202455	-0.367267	-0.211499	-0.268217	-0.293518	0.172443	-0.246421	-0.230724	-0.239071	0.319829	-0.241371	-0.193681	-0.146317	0.210075	0.238636	-0.396231	0.0806921	-0.227535	-0.402495	-0.131676	-0.339077	-0.304966	-0.385715	0.0322972	0.00745167	-0.109051	-0.00958471	-0.375609	-0.131793	0.245434	-0.123705	0.0559034	0.352398	-0.158894	-0.113136	0.228093	0.0462994	0.496097	0.505081	-0.512246	-0.331158	-0.424082
APRL7b	0.268113	0.201217	0.135063	-0.0191575	0.324598	0.0896355	0.331308	0.35197	0.0818589	-0.0110519	-0.0562597	-0.27999	-0.250517	0.0969015	0.206519	0.192505	0.343553	0.123512	0.171516	0.0407987	-0.0459722	-0.778322	0.391956	0.151915	0.151783	0.0193997	0.228185	0.083409	-0.209962	0.0547638	0.197646	-0.0611238	0.255552	0.123575	0.11493	0.342905	0.10054	0.209336	0.239788	0.118739	0.293483	0.130333	0.344561	0.125969	0.157184	0.0537571	0.0369861	0.103953	0.0572102
ASA1a	-0.201983	-0.601614	-0.449357	-0.168649	-0.438337	-0.469399	-0.133425	-0.217787	0.0142677	-0.457446	-0.617665	-0.631354	-0.202801	-0.291844	-0.667699	-0.586235	-0.113027	-0.494204	-0.38779	-0.272081	-0.12168	0.073949	-0.389892	0.399736	-0.586212	-0.366239	-0.435489	-0.347022	-0.55315	-0.413481	0.0768339	-0.459713	-0.426988	0.31382	-0.268599	-0.447376	0.245802	0.0633582	-0.281369	0.193279	-0.0467533	-0.425804	0.0131921	-0.20172	0.476231	0.309019	-0.134787	-0.23758	0.0067634
ASA1b	0.566157	0.205752	0.30159	-0.0683811	0.236181	0.101532	0.664151	0.0532062	0.210474	0.118422	0.0445362	-0.379013	-0.0841657	0.291982	0.221576	0.426352	0.137627	0.190582	0.196094	0.0280383	0.507693	0.0456908	0.210941	-0.047454	0.3236	0.198314	0.176437	0.275781	-0.433278	0.22215	-0.201302	-0.203062	-0.203212	-0.0691534	0.236832	0.0732239	-0.22685	0.0299555	-0.113641	0.240377	0.291062	0.158434	0.338887	0.135266	0.433674	0.323973	-0.248144	-0.153324	0.320686
BCAT3-1a	-0.584139	-0.666875	-0.705235	-0.304426	-0.765417	-0.721095	-0.55241	-0.499818	-0.211354	-0.604118	-0.691672	-0.509511	-0.0430623	-0.646494	-0.736689	-0.759461	-0.292346	-0.693963	-0.6545	-0.439867	-0.365457	0.27448	-0.688303	0.282701	-0.772226	-0.648003	-0.46665	-0.619931	-0.276895	-0.664253	-0.0920478	-0.394099	-0.450744	0.247154	-0.540151	-0.546108	0.0714167	-0.193851	-0.423064	-0.253279	-0.451416	-0.496026	-0.456892	-0.450493	0.119653	0.0039294	0.182905	-0.413869	-0.323718
BCAT3-1b	-0.017946	0.346913	0.432104	0.201343	0.137241	0.466098	-0.0448652	0.223537	0.0461888	0.473422	0.607663	0.753974	0.0448158	0.366912	0.425712	0.379711	-0.0699071	0.367901	0.299968	0.234453	0.0493954	0.358958	0.22735	-0.55664	0.440532	0.435569	0.516514	0.493588	0.818585	0.567374	0.0825788	0.122817	0.240559	-0.602088	0.154514	0.0527448	-0.399555	0.234838	0.0452876	-0.420348	-0.0890897	0.461847	0.00673404	0.164502	-0.448184	-0.397317	-0.0094438	0.103695	0.0892342
BCAT4	0.583901	0.592447	0.435027	0.132571	0.495836	0.465994	0.67094	0.324944	-0.0291254	0.457917	0.495365	0.208492	-0.117431	0.396556	0.643451	0.623873	0.243407	0.537012	0.475775	0.419694	0.363143	-0.173152	0.512443	-0.321695	0.648706	0.348379	0.435094	0.377164	0.110574	0.39169	-0.0205916	0.22618	0.270109	-0.220794	0.321115	0.482987	-0.125748	0.0327963	0.360651	0.14886	0.288677	0.721534	0.414552	0.418622	0.0352858	0.159909	-0.294789	0.217907	-0.111077
BCAT4a	0.245671	0.214784	-0.133866	-0.202296	-0.0886691	-0.111411	0.268513	0.0316922	-0.242999	-0.112437	-0.080879	-0.211858	-0.0593853	-0.182712	0.146026	0.142386	0.349272	-0.083069	-0.0857214	-0.119276	0.113244	0.00761209	-0.0637279	0.00215003	0.0851018	-0.23788	0.0805373	-0.0824358	-0.219115	-0.138187	-0.0688091	0.109877	-0.0419868	-0.00187846	-0.151354	0.0174277	0.105791	-0.15748	0.206085	0.209432	-0.0870961	0.2046	0.277022	0.19012	0.33781	0.412226	-0.365625	-0.161831	-0.380251
CHAT	-0.0409954	-0.069586	0.269815	0.498905	0.138394	0.308356	0.0655854	0.076432	-0.240997	0.29785	0.33557	0.402809	-0.132629	0.281669	0.173238	0.0666623	-0.230162	0.309412	0.253015	0.413298	-0.0944623	-0.0449967	0.359649	-0.213589	0.212304	0.423329	0.0546255	0.173827	0.379227	0.270711	0.238195	-0.092116	0.0758328	0.185455	0.149735	0.0807017	0.0923615	0.22257	0.0803995	-0.0607673	0.143898	0.357853	0.10344	0.168403	-0.303987	-0.198543	-0.0418141	0.485515	0.118783
CYP79B2a	0.527589	0.274009	0.451544	0.0627258	0.327746	0.252609	0.671146	0.27002	0.241616	0.200001	0.156569	-0.254443	-0.132287	0.426462	0.361947	0.536751	0.221104	0.271454	0.29467	0.0805215	0.492723	-0.0553459	0.364538	-0.126697	0.453745	0.36541	0.289847	0.463873	-0.314534	0.41887	-0.0877584	-0.158207	-0.0955674	-0.139659	0.387909	0.102839	-0.25149	0.21577	0.0273311	0.206994	0.366283	0.218104	0.416454	0.29477	0.381211	0.30326	-0.270623	-0.0607812	0.46388
CYP79B2b	0.553874	0.285376	0.44011	0.0130994	0.298484	0.250175	0.757521	0.289553	0.239468	0.162396	0.147025	-0.283165	-0.192346	0.363939	0.406865	0.593301	0.262739	0.260412	0.263132	0.0241737	0.456068	-0.112379	0.398605	-0.162951	0.478171	0.326254	0.337958	0.498238	-0.310646	0.436876	-0.122934	-0.140564	-0.0732108	-0.160958	0.352854	0.0996048	-0.287938	0.173599	0.0388285	0.175592	0.346997	0.284764	0.425947	0.306944	0.362808	0.308052	-0.234776	-0.0670137	0.409242
CYP79B2c	0.371034	0.48381	0.682567	0.310396	0.581124	0.758616	0.435619	0.611617	0.135296	0.655376	0.741028	0.558279	-0.239122	0.694136	0.606446	0.64062	0.208714	0.61715	0.569436	0.519916	0.145553	-0.274939	0.707315	-0.391251	0.674042	0.711151	0.576217	0.725218	0.66527	0.797384	0.286957	0.164772	0.486509	-0.407299	0.485671	0.440793	-0.235042	0.505459	0.429265	-0.00499424	0.402862	0.629767	0.455262	0.532053	-0.166697	-0.068676	-0.291274	0.495816	0.327826
CYP79B3	0.583934	0.367069	0.544034	0.0947136	0.3707	0.333335	0.793653	0.30615	0.234511	0.262286	0.266255	-0.155051	-0.0933852	0.457577	0.483488	0.672487	0.148314	0.38638	0.382837	0.109014	0.586195	-0.0144648	0.450803	-0.259072	0.576753	0.436872	0.361785	0.56139	-0.20721	0.521652	-0.170705	-0.0854515	-0.0281954	-0.259611	0.400616	0.150963	-0.3142	0.162933	0.0680335	0.211361	0.406341	0.420761	0.439859	0.385321	0.347985	0.310653	-0.30303	-0.0697412	0.451673
CYP79F1	0.626995	0.50208	0.316671	0.0182029	0.375718	0.26888	0.709731	0.253014	-0.026636	0.264568	0.266653	-0.103206	-0.114726	0.250056	0.53616	0.56627	0.337056	0.357951	0.310942	0.216236	0.407487	-0.185167	0.379941	-0.200126	0.530734	0.193359	0.364754	0.279348	-0.156806	0.253753	-0.109481	0.119442	0.0997711	-0.140685	0.208029	0.345972	-0.117382	-0.0382444	0.260188	0.238527	0.247626	0.549423	0.449763	0.356616	0.285079	0.356435	-0.349437	0.0275062	-0.0855679
CYP81F2a	0.412241	0.266775	0.185915	0.0648177	0.313237	-0.0397107	0.307675	-0.00837757	0.0317129	-0.0834334	-0.0752412	-0.285809	0.133753	0.134771	0.117472	0.202317	0.105577	0.0894291	0.138032	-0.0460691	0.305315	-0.282661	0.119431	0.262824	0.138297	0.129093	-0.0836581	0.0108654	-0.342905	0.00643037	-0.00892887	-0.0861239	0.0180142	0.0893687	-0.0659747	0.21388	0.204111	0.0402057	0.0259493	0.473254	0.38571	-0.0174282	0.438714	0.0421085	0.475438	0.313795	-0.312792	-0.0533231	0.296967
CYP81F2b	-0.0749357	-0.340444	-0.13228	-0.151236	-0.212103	-0.28331	0.0547088	0.0884602	0.201781	-0.343798	-0.438261	-0.637356	-0.146517	-0.0770758	-0.371704	-0.182416	0.0298543	-0.335665	-0.222096	-0.296885	0.027509	-0.110554	-0.143093	0.3257	-0.300526	-0.124234	-0.264663	-0.0556709	-0.556176	-0.129981	-0.0702763	-0.263176	-0.338447	0.181039	0.0256686	-0.253261	0.0495371	0.0792144	-0.0750366	0.294254	0.105626	-0.42818	0.150818	0.0510725	0.603186	0.464728	-0.197387	-0.27881	0.397118
CYP83A1	0.636016	0.660431	0.440036	0.073417	0.585452	0.530216	0.65622	0.343324	-0.0590679	0.552242	0.563423	0.259574	-0.0746542	0.46759	0.613439	0.625088	0.301245	0.605097	0.555849	0.508741	0.389563	-0.204097	0.536452	-0.281503	0.645509	0.349562	0.469861	0.351584	0.179807	0.379876	0.0762321	0.243918	0.395385	-0.233075	0.35119	0.599949	-0.0821867	0.113021	0.42599	0.205457	0.366837	0.725582	0.456835	0.443714	0.0280385	0.148054	-0.352275	0.280358	-0.132499
CYP83A1a	0.196989	-0.286356	-0.305913	-0.207458	-0.0900328	-0.195388	0.0126867	-0.130597	0.201209	-0.218651	-0.328261	-0.32498	-0.170812	-0.228135	-0.375087	-0.328976	-0.0951827	-0.205129	-0.256242	-0.0899178	-0.0269508	-0.116341	-0.292661	0.174044	-0.336507	-0.281307	-0.142846	-0.194534	-0.214231	-0.238979	-0.400135	-0.145554	-0.405942	0.124802	-0.375433	-0.110147	-0.0164807	-0.392228	-0.42452	0.112487	-0.184679	-0.0695118	0.104466	-0.35174	0.366818	0.151805	-0.0627406	-0.269105	-0.294119
CYP83B1	0.555821	0.219025	0.290695	-0.0457165	0.210373	0.112851	0.710872	0.14922	0.0741744	0.10813	0.0468573	-0.381636	-0.166458	0.277894	0.26843	0.430936	0.227831	0.186721	0.201551	0.0442856	0.485392	-0.0146191	0.26508	-0.104207	0.352657	0.186204	0.246614	0.291522	-0.393538	0.236554	-0.124795	-0.214814	-0.157892	-0.100769	0.213028	0.0496069	-0.204803	0.0957505	-0.0262766	0.257951	0.290395	0.270438	0.428995	0.23362	0.467091	0.400064	-0.337436	-0.119018	0.230756
DXRa	-0.133849	0.322817	0.252244	0.189093	0.044294	0.300069	-0.307638	0.0458247	-0.0700192	0.399165	0.531914	0.784962	0.287063	0.192576	0.299972	0.170788	-0.149123	0.307535	0.257241	0.227877	-0.000572912	0.37132	0.0594232	-0.45529	0.27332	0.272666	0.343536	0.200525	0.80344	0.300228	0.123319	0.363424	0.23229	-0.536808	-0.0279333	0.125966	-0.107607	-0.0235276	0.189349	-0.230691	-0.266487	0.332932	-0.0577469	0.149736	-0.39236	-0.311564	-0.0601766	-0.0105568	-0.071794
DXRb	-0.414203	-0.0995167	0.11172	0.0698358	-0.192037	0.166172	-0.120382	0.134161	-0.0525718	0.213725	0.318699	0.417954	-0.371556	0.131268	0.0442943	0.0243981	-0.37587	0.038463	0.000542929	0.1912	-0.398723	0.284425	0.141802	-0.254854	0.0708005	0.18672	0.0993594	0.139928	0.569754	0.205713	0.0409543	-0.109844	0.0903545	-0.222831	0.12029	-0.118582	-0.336641	0.203176	-0.0151998	-0.512333	-0.139392	0.26289	-0.303042	0.0145567	-0.49926	-0.390407	0.171276	0.303028	-0.025475
DXSa	-0.348471	-0.04146	0.23126	0.358125	-0.111675	0.185532	-0.199252	-0.0443609	-0.035454	0.246948	0.349916	0.572738	0.0393844	0.176143	0.155011	0.0485406	-0.480599	0.169066	0.118917	0.206364	-0.142235	0.510942	0.0599566	-0.385062	0.174675	0.338449	0.0316878	0.146107	0.434778	0.233443	-0.0312346	-0.0371047	-0.0471326	-0.164987	0.104918	-0.164637	-0.26043	0.0525605	-0.173851	-0.428951	-0.138136	0.150842	-0.357247	-0.0728259	-0.577428	-0.450157	0.272258	0.211264	0.16505
DXSb	-0.339553	0.100744	0.0466319	-0.0569568	-0.147548	0.138945	-0.334147	-0.0325676	-0.162833	0.150089	0.328575	0.595831	0.053319	-0.0157471	0.0772547	0.0600973	-0.161909	0.0635958	0.0235332	0.0141954	-0.319732	0.227307	0.00565812	-0.212871	0.0385853	0.0521491	0.164593	0.0724952	0.733718	0.138493	0.17074	0.133341	0.30578	-0.256645	-0.115343	0.0142833	-0.088334	0.144267	0.088525	-0.420285	-0.222721	0.124084	-0.255429	-0.0168657	-0.571008	-0.508265	0.170327	0.158579	-0.11378
DXSc	-0.0918909	-0.171472	-0.114577	-0.10966	-0.181852	-0.0608643	0.0873966	-0.339859	-0.228738	0.135367	0.0973138	0.0760159	-0.0680556	-0.0359307	-0.123584	-0.0923864	-0.386424	0.0306916	-0.0549292	0.177257	-0.0153667	0.572487	-0.134009	-0.207209	-0.0464898	-0.0770002	-0.0900162	-0.234229	0.0238066	-0.195953	-0.293285	-0.258694	-0.181697	0.0479411	-0.0917155	-0.187606	-0.357131	-0.203474	-0.482627	-0.309355	-0.120719	0.0513603	-0.501384	-0.376893	-0.429525	-0.279329	0.31933	0.197245	-0.22807
ESM1a	0.0346532	0.522051	0.149366	-0.114976	0.021163	0.0674568	-0.328582	-0.0658802	0.0230836	0.289733	0.36714	0.474634	0.527222	0.0267591	0.285698	0.26542	0.153814	0.170613	0.150331	-0.0466311	0.0345789	0.352832	-0.102404	-0.179492	0.210293	-0.0104391	0.344049	-0.0596322	0.388593	-0.00312798	0.0779003	0.43818	0.18272	-0.385788	-0.080763	0.214383	-0.00515845	-0.185414	0.245741	-0.080614	-0.358094	-0.0509293	-0.0293111	0.0668768	-0.123618	-0.128084	-0.0762778	-0.337608	-0.0367988
ESM1b	0.0161345	0.147001	0.658107	0.711013	0.343425	0.234333	0.117613	0.356167	0.1881	0.2708	0.341411	0.203225	0.0156108	0.531725	0.354617	0.288593	-0.28893	0.330536	0.34168	0.272238	0.049822	-0.263986	0.588974	-0.160487	0.394505	0.714628	0.0327689	0.335255	0.0930437	0.437318	0.262963	0.0401	0.2191	-0.159097	0.526939	0.18797	-0.02057	0.360535	0.391568	0.188251	0.353971	0.131818	0.31723	0.529392	0.180373	0.15485	-0.237087	0.0850977	0.872531
ESM1c	0.570694	0.553101	0.678539	0.396283	0.780189	0.80159	0.675155	0.467951	0.0975387	0.870921	0.790895	0.457175	-0.185563	0.866502	0.597094	0.580543	0.00516899	0.856623	0.825497	0.920177	0.446148	-0.125914	0.761568	-0.399961	0.748318	0.741908	0.476787	0.531117	0.304752	0.622962	0.186832	0.132079	0.364308	-0.283319	0.644279	0.663787	-0.159116	0.312642	0.378132	0.189658	0.550458	0.837622	0.41688	0.49071	-0.11041	0.0141879	-0.298249	0.534377	0.177526
ESM1d	-0.153159	-0.362663	-0.286369	-0.0816552	-0.154943	-0.26842	-0.0384318	-0.136764	-0.0114108	-0.245965	-0.371023	-0.471888	-0.304182	-0.170098	-0.433903	-0.369873	-0.0263176	-0.275193	-0.157821	-0.0812752	-0.319904	-0.315873	-0.00293885	0.652702	-0.396186	-0.218532	-0.331422	-0.325604	-0.337627	-0.33883	0.37469	-0.232881	-0.149438	0.45168	-0.149666	-0.0632418	0.584753	0.0712451	0.113944	0.399984	0.130772	-0.199287	0.179511	-0.0983022	0.348095	0.232031	-0.108169	0.18655	0.00941675
ESM1e	0.66163	0.440212	0.636326	0.325204	0.446586	0.425973	0.82019	0.361926	0.220648	0.385554	0.419963	0.0735844	-0.220751	0.478787	0.679197	0.697226	0.135443	0.478062	0.406953	0.253758	0.433313	-0.0867998	0.569785	-0.39597	0.720946	0.541378	0.473135	0.586953	0.00588462	0.588838	-0.0708942	-0.0593529	0.0694437	-0.333634	0.368721	0.172528	-0.352131	0.15461	0.0873527	0.0928593	0.3713	0.656633	0.506682	0.368364	0.181043	0.213359	-0.285637	0.129373	0.2772
FMO GS-OX1	-0.663144	-0.594099	-0.339628	-0.109924	-0.515401	-0.231586	-0.262366	-0.0507802	-0.138956	-0.373955	-0.339937	-0.215029	-0.341063	-0.295319	-0.471596	-0.416051	-0.261211	-0.391739	-0.389734	-0.234721	-0.485318	-0.0395045	-0.126471	-0.0589567	-0.463744	-0.217356	-0.297776	-0.0572868	0.0413326	-0.100634	-0.143468	-0.283564	-0.127636	0.174716	-0.181738	-0.357864	-0.210159	-0.0106624	-0.234071	-0.366757	-0.14164	-0.151033	-0.377156	-0.209922	-0.218242	-0.141419	0.370366	0.051835	-0.0152367
FMO GS-OX2	-0.615182	-0.550912	-0.182547	0.245056	-0.36528	-0.0459988	-0.341351	0.0476387	0.0324053	-0.187756	-0.189151	0.123908	-0.237865	-0.096207	-0.33284	-0.412925	-0.340488	-0.274482	-0.249931	-0.0405965	-0.329503	0.294464	-0.191898	-0.0579628	-0.296687	0.0133843	-0.344879	0.0504709	0.0237136	0.0343326	0.0368982	-0.277625	-0.150072	0.17908	0.169878	-0.473207	-0.122621	0.261345	-0.21293	-0.400744	-0.0176234	-0.139833	-0.374166	-0.0718348	-0.333514	-0.221384	0.261944	0.192833	0.0545345
FMO GS-OX4a	-0.328189	-0.552552	-0.284071	-0.118355	-0.348067	-0.28134	-0.187538	-0.028722	0.25669	-0.323189	-0.455965	-0.409337	-0.176053	-0.151471	-0.501415	-0.426956	-0.219492	-0.385042	-0.297009	-0.22404	-0.0598504	0.169309	-0.335662	0.185313	-0.427178	-0.212399	-0.33782	-0.105475	-0.38505	-0.17558	-0.107377	-0.370554	-0.343527	0.159854	0.0599157	-0.436762	-0.109942	0.146284	-0.32026	-0.158803	-0.0273875	-0.407716	-0.274306	-0.163937	0.14625	0.0384715	0.137342	-0.202927	0.127368
FMO GS-OX4b	0.287095	0.413618	0.088489	0.105592	0.31912	0.394419	-0.00292417	-0.0243091	-0.227042	0.271352	0.329525	0.520434	0.466584	0.188401	0.199897	0.132686	0.27525	0.392389	0.382508	0.293582	0.444271	0.0746443	0.0192705	-0.287546	0.223694	0.165412	0.184487	0.263017	0.383673	0.27883	0.2061	0.46459	0.341845	-0.28394	-0.053345	0.383483	0.304243	-0.0251916	0.341543	0.338977	0.13792	0.430655	0.373206	0.306653	-0.0200057	0.0780055	-0.379916	0.0340943	-0.247785
FMO GS-OX4c	0.0195191	-0.28906	-0.352947	-0.189973	-0.144164	-0.407189	-0.017462	-0.210616	-0.00489748	-0.407295	-0.531616	-0.634677	0.0594092	-0.291429	-0.265707	-0.275656	0.106202	-0.347677	-0.309528	-0.250757	0.192893	-0.0494692	-0.338396	0.268056	-0.296382	-0.36392	-0.346487	-0.317996	-0.759808	-0.407378	-0.380318	-0.00539823	-0.460067	0.350673	-0.016584	-0.202112	0.0695502	-0.384264	-0.202003	0.21804	-0.163986	-0.460635	-0.156667	-0.172333	0.383152	0.336277	0.0757632	-0.342067	-0.104758
FMO GS-OX5	0.276148	-0.0738137	0.0983409	-0.165681	0.0671475	0.12826	0.500184	0.230331	0.320685	-0.00625465	-0.101494	-0.420816	-0.508927	0.142166	0.0790358	0.25241	0.240124	-0.0444303	-0.0113383	-0.0663687	0.17563	-0.108385	0.162461	0.151699	0.141408	0.0707777	0.229156	0.383933	-0.259581	0.289789	-0.169909	-0.196559	-0.398202	-0.00996752	0.256828	-0.122261	-0.169557	0.0334789	-0.087997	0.10076	0.0993548	0.21531	0.31578	0.0869519	0.406414	0.274138	-0.157122	-0.0278468	0.0896851
FMO GS-OX8a	-0.109038	0.0966248	0.177898	-0.0253248	-0.0553131	0.112318	-0.0437401	0.118124	-0.0182162	0.15613	0.322292	0.330441	-0.169623	0.105814	0.127637	0.211495	-0.216025	0.0397845	-0.0208748	0.0673097	-0.279339	0.141243	0.0975571	-0.096856	0.130744	0.148207	-0.0266404	0.0668229	0.441023	0.126039	-0.155951	0.0644578	0.114074	-0.0349167	0.111178	0.0581106	-0.27797	0.00869834	0.0777358	-0.224781	-0.0445796	0.103767	-0.0595449	0.0772647	-0.212959	-0.121855	-0.101715	0.257562	0.0298244
FMO GS-OX8b	-0.170018	-0.514781	-0.368313	-0.137449	-0.244282	-0.466002	-0.142409	-0.376077	-0.024833	-0.380909	-0.525496	-0.597803	-0.216849	-0.26353	-0.596835	-0.51347	-0.194388	-0.402337	-0.339331	-0.208268	-0.243622	-0.16639	-0.16929	0.601981	-0.542908	-0.314155	-0.385373	-0.438377	-0.44198	-0.458294	0.0809153	-0.334687	-0.370172	0.37455	-0.223943	-0.226746	0.371351	-0.156128	-0.216462	0.303523	-0.0671327	-0.338682	0.0404071	-0.301863	0.440157	0.181592	0.00576993	-0.157908	0.0424425
FMO GS-OX9a	0.0786598	0.474647	0.596822	0.572	0.422106	0.596764	-0.121986	0.294965	0.0168406	0.697288	0.786032	0.936554	0.20902	0.568575	0.563605	0.365151	-0.0865301	0.597967	0.527802	0.559796	0.0955685	0.161376	0.430283	-0.529964	0.57063	0.660152	0.463187	0.422319	0.81347	0.566615	0.272011	0.383321	0.360017	-0.486339	0.374903	0.338945	-0.1225	0.178011	0.368022	-0.122186	0.00766584	0.521584	0.192966	0.385574	-0.36334	-0.255144	-0.174625	0.235562	0.183973
FMO GS-OX9b	0.312048	0.551266	0.354864	-0.094274	0.34451	0.463832	0.0836799	0.239328	0.00860657	0.571723	0.652539	0.617273	0.0518372	0.365288	0.450919	0.484339	0.237061	0.413101	0.360058	0.302322	0.106349	0.160556	0.262275	-0.227015	0.46159	0.257824	0.533659	0.272437	0.665752	0.343477	0.0622487	0.399415	0.28031	-0.413945	0.191935	0.333764	-0.129324	0.0131715	0.30268	-0.00957478	-0.112435	0.374234	0.214853	0.228734	-0.175055	-0.131149	-0.261034	0.164029	-0.14767
GCL2	-0.110027	0.335471	0.471197	0.392036	0.241495	0.455651	-0.0526224	0.171876	-0.0443614	0.521535	0.661558	0.813108	0.098045	0.401651	0.470561	0.336312	-0.293087	0.480671	0.4178	0.424008	-0.0307226	0.237113	0.367661	-0.495955	0.469427	0.505577	0.304872	0.30426	0.686919	0.423936	0.0952261	0.231218	0.318356	-0.348716	0.290407	0.227592	-0.242737	0.115386	0.163401	-0.328942	0.00772366	0.440351	-0.133953	0.170614	-0.626949	-0.47071	0.155399	0.330527	0.125906
GGP1a	0.209088	-0.29917	-0.237448	-0.142065	-0.188448	-0.286813	0.195472	-0.213846	0.0561658	-0.32446	-0.459814	-0.577538	-0.0604656	-0.138111	-0.332352	-0.241511	0.10651	-0.27366	-0.221942	-0.217768	0.269256	0.120611	-0.294831	0.159618	-0.254306	-0.220994	-0.224504	-0.0894133	-0.62322	-0.184147	-0.0752175	-0.359969	-0.390037	0.163721	-0.136266	-0.314215	0.0560389	0.00641833	-0.315636	0.220088	0.0643866	-0.232102	0.165596	-0.115294	0.491119	0.350296	-0.195794	-0.293027	0.016711
GGP1b	0.548909	0.122958	0.134307	-0.025457	0.146236	-0.0162169	0.580806	0.00684024	0.0712942	-0.0858712	-0.133487	-0.42567	0.0853872	0.148389	0.0611745	0.218592	0.170034	0.084129	0.125912	-0.0573946	0.598488	0.0372096	0.0300778	-0.0120455	0.162007	0.0880298	-0.0540044	0.177345	-0.557437	0.103416	-0.0853374	-0.153578	-0.117872	-0.0339273	0.0558672	-0.00140795	0.0432047	0.0945739	-0.0123932	0.473388	0.365525	0.077191	0.448435	0.257405	0.610731	0.540039	-0.476946	-0.237638	0.241355
GGP1c	0.166084	0.372652	0.38712	0.247555	0.401121	0.676043	0.356874	0.460738	0.000118562	0.541858	0.595878	0.631826	-0.134484	0.465583	0.461703	0.412314	0.061556	0.538085	0.502043	0.511115	0.198453	0.109014	0.424623	-0.458075	0.525263	0.450577	0.38038	0.530783	0.467896	0.563668	0.113085	0.157683	0.410292	-0.310616	0.409532	0.266546	-0.202978	0.340677	0.245041	-0.141966	0.337243	0.693252	0.118579	0.358142	-0.42664	-0.190945	-0.0663718	0.479902	-0.0885512
GPX1	-0.324419	0.16605	0.0907383	0.00129438	-0.140216	0.170268	-0.37819	0.00751777	-0.0538196	0.195387	0.351811	0.607234	0.0978333	0.0264945	0.103654	0.0760144	-0.0842729	0.0685687	0.0263682	0.00686314	-0.307841	0.243369	0.00360671	-0.264614	0.0643062	0.0985912	0.217064	0.157094	0.762771	0.217776	0.227208	0.162557	0.332339	-0.371882	-0.0937676	0.036052	-0.125249	0.166788	0.153718	-0.416718	-0.210222	0.156375	-0.162526	0.0389693	-0.471734	-0.413607	0.0869336	0.0704953	-0.0520966
GPX2a	-0.0179399	0.432078	0.146027	-0.030517	0.114596	0.220258	-0.218749	-0.00552805	-0.189314	0.301756	0.456303	0.676525	0.417197	0.100851	0.185576	0.17453	0.0196494	0.26842	0.227108	0.112979	-0.0353175	0.23229	0.0411058	-0.279136	0.173777	0.0839472	0.169106	0.0123403	0.624943	0.0910956	0.277727	0.280768	0.664597	-0.364524	-0.101619	0.256188	0.00753597	0.207368	0.264956	-0.133188	0.0447795	0.131293	-0.0775056	0.126991	-0.439347	-0.30026	-0.0576798	0.124585	-0.0942665
GPX2b	-0.0748518	-0.55523	-0.52839	-0.187453	-0.382722	-0.408882	-0.103072	-0.23153	0.0209153	-0.486907	-0.640272	-0.582902	-0.188842	-0.359089	-0.63477	-0.599921	0.104115	-0.495062	-0.389787	-0.260642	-0.12518	-0.0338615	-0.44717	0.460358	-0.582195	-0.432637	-0.457491	-0.323175	-0.587851	-0.415455	0.228055	-0.353064	-0.335409	0.404008	-0.282085	-0.371533	0.415055	0.0865709	-0.180054	0.273367	0.0161515	-0.415434	0.126074	-0.173803	0.433532	0.326721	-0.175635	-0.0984614	-0.171429
GPX3	-0.11256	-0.0545304	0.211079	0.245349	0.13933	0.341879	-0.00649722	0.0924149	0.399565	0.205947	0.228301	0.386663	0.0627377	0.22124	0.0879292	0.0862283	-0.308895	0.25178	0.224944	0.188476	0.0330236	0.139829	0.109842	-0.239743	0.144606	0.32238	-0.0543566	0.337772	0.158074	0.34683	-0.124201	0.0933139	0.0371718	-0.0158406	0.226246	0.0470074	-0.151827	0.0290342	-0.137794	-0.239008	0.135295	0.0574429	-0.276369	-0.0791428	-0.485052	-0.39572	0.390306	0.248801	0.246542
GPX5a	-0.25866	0.111885	0.0227131	-0.0296867	-0.155571	0.0257246	-0.272676	-0.0913432	-0.207163	0.0732947	0.256726	0.50698	0.16445	-0.104443	0.0927972	0.0449992	-0.174971	0.0553266	-0.00990341	-0.0411467	-0.314151	0.16344	-0.0168518	-0.260523	0.028421	-0.0190173	0.0521074	-0.077481	0.544752	-0.0123235	0.14591	0.0658884	0.4174	-0.127605	-0.211253	0.0202215	-0.104736	0.152259	0.0244757	-0.451015	-0.15193	-0.0105944	-0.351897	-0.0832265	-0.638219	-0.518716	0.268161	0.165408	-0.109775
GPX5b	-0.395268	-0.215051	-0.311904	-0.128372	-0.384994	-0.227228	-0.413157	-0.251843	-0.286371	-0.235392	-0.0903425	0.259749	0.112929	-0.352189	-0.247872	-0.337662	-0.229831	-0.216186	-0.250882	-0.169472	-0.37143	0.143432	-0.29641	-0.140334	-0.310906	-0.280062	-0.249948	-0.288943	0.311335	-0.26512	0.0931323	-0.0206665	0.250645	0.0372643	-0.436786	-0.179328	0.0409091	0.0575176	-0.114922	-0.38752	-0.253779	-0.217485	-0.445122	-0.224409	-0.525423	-0.424768	0.277272	0.0758983	-0.307772
GPX6a	-0.184637	-0.602537	-0.645225	-0.229985	-0.40804	-0.455967	-0.224579	-0.233943	0.147291	-0.560572	-0.747714	-0.629218	-0.198497	-0.486741	-0.593782	-0.649735	0.119634	-0.587488	-0.509117	-0.339964	-0.132047	-0.0371679	-0.570277	0.441798	-0.612286	-0.551839	-0.454693	-0.332418	-0.64611	-0.456812	-0.0227352	-0.278567	-0.461839	0.437284	-0.271305	-0.446276	0.281283	-0.072102	-0.312836	0.0161006	-0.169747	-0.484224	-0.173037	-0.347141	0.268968	0.168485	0.117787	-0.188438	-0.355437
GPX6b	-0.0110809	0.333011	0.0809706	-0.079229	0.0653423	0.379539	-0.0633567	0.284258	0.0490443	0.315046	0.392192	0.56652	0.0358845	0.226825	0.153403	0.137854	0.159797	0.196896	0.206255	0.221426	0.0617581	0.336291	-0.0209701	-0.363984	0.195503	0.107196	0.186454	0.312932	0.459466	0.309211	0.163744	0.247263	0.423878	-0.436536	0.139426	0.140027	-0.127878	0.324844	0.306735	-0.211613	0.0332069	0.312917	0.0323081	0.297136	-0.26318	-0.113125	-0.240438	0.0949437	-0.25156
GPX7a	-0.192398	0.107724	0.252399	0.23814	0.10433	0.394925	-0.226074	0.21911	-0.00812418	0.289889	0.401076	0.632914	0.0266746	0.157177	0.298815	0.192555	0.00831943	0.239556	0.192277	0.139495	-0.114239	0.0063828	0.199189	-0.291235	0.24645	0.327236	0.429541	0.394854	0.808707	0.463095	0.159119	0.235554	0.132861	-0.329612	0.0510227	0.0221084	-0.0910862	0.103041	0.100826	-0.261393	-0.153576	0.30319	-0.0231269	0.0949782	-0.443075	-0.376146	0.142346	0.226949	0.0428709
GPX7b	0.0937484	0.503667	0.193732	-0.0106581	0.198536	0.121769	-0.226022	0.0661863	0.0192339	0.268388	0.294064	0.347758	0.551099	0.0527065	0.250988	0.252672	0.222739	0.274021	0.257949	-0.0109671	0.00976011	-0.119489	0.113139	-0.116796	0.178093	0.0205278	0.335416	-0.0518973	0.325467	0.00432884	0.282444	0.277191	0.512206	-0.195138	-0.0473187	0.408365	0.0819895	0.083328	0.323534	-0.0440211	0.0176896	-0.0184731	0.0653548	0.122242	-0.148783	-0.16067	0.0258724	-0.186459	0.102964
GPX8	0.554812	0.764218	0.261729	-0.129861	0.517994	0.243091	0.163768	0.0480986	-0.0280899	0.368284	0.375069	0.230702	0.534969	0.186207	0.420691	0.465054	0.409853	0.452729	0.431417	0.146318	0.364443	-0.237484	0.212803	-0.0370818	0.377952	0.0592561	0.406588	0.0076583	0.183415	0.0477819	0.149907	0.402547	0.511476	-0.231469	-0.0343478	0.654042	0.163933	-0.0686476	0.374109	0.313523	0.196748	0.20555	0.33789	0.16876	0.0882365	0.0611809	-0.216645	-0.101826	-0.0560188
GR1a	-0.148752	-0.640915	-0.541736	-0.311627	-0.474354	-0.294171	-0.0715747	-0.237245	0.153559	-0.463584	-0.603474	-0.508637	-0.287144	-0.402198	-0.54147	-0.454215	0.122145	-0.528534	-0.50694	-0.357013	-0.0921114	0.209665	-0.537726	0.237251	-0.505503	-0.449983	-0.323168	-0.0818519	-0.483637	-0.224425	-0.158609	-0.396563	-0.53269	0.402171	-0.15952	-0.556891	-0.0274851	-0.0100352	-0.495716	-0.204833	-0.163514	-0.391192	-0.230278	-0.355614	0.082436	0.0323075	0.185305	-0.0975719	-0.273923
GR1b	-0.274607	-0.55213	-0.185373	-0.0775652	-0.158939	-0.152651	-0.0670478	-0.0821702	0.512487	-0.282123	-0.387731	-0.389296	-0.387787	-0.193535	-0.327761	-0.250198	-0.2954	-0.292197	-0.290955	-0.211516	-0.294566	-0.215184	-0.101568	0.35407	-0.32028	-0.116734	-0.215399	0.0161724	-0.258788	-0.0455871	-0.263355	-0.284373	-0.440482	0.317169	0.075765	-0.252746	-0.133303	-0.143376	-0.44759	-0.276858	-0.0490977	-0.279163	-0.358508	-0.435952	-0.111274	-0.27636	0.585451	0.0446862	0.155401
GRa	0.604842	0.517701	0.676635	0.196848	0.624701	0.593596	0.636666	0.63321	0.352048	0.434499	0.451599	0.0995368	-0.197266	0.586638	0.624294	0.748618	0.442127	0.489369	0.472398	0.218755	0.321552	-0.451924	0.658577	-0.190276	0.665259	0.582375	0.60772	0.725284	0.147382	0.719762	0.0725715	0.0736386	0.225506	-0.288671	0.478576	0.374561	-0.254922	0.331928	0.279821	0.189948	0.455028	0.43774	0.647192	0.438414	0.248626	0.198387	-0.283623	0.171716	0.495249
GRb	-0.487221	-0.120194	0.0931164	0.246738	-0.258588	-0.0140889	-0.301834	-0.123932	-0.0959923	0.00252997	0.169301	0.433528	0.0910173	0.0198269	-0.072907	-0.0993608	-0.515415	-0.0125833	-0.0243202	-0.00750978	-0.287865	0.373516	0.00037628	-0.206757	-0.051439	0.186011	-0.209211	0.0210956	0.365818	0.0890586	0.163946	-0.0745523	0.200305	-0.129091	-0.0291806	-0.168667	-0.0442662	0.227989	0.00498317	-0.322037	-0.0307622	-0.00389758	-0.312502	0.0320931	-0.435394	-0.357801	0.154519	0.102302	0.252448
GSH1a	0.0848013	-0.341463	-0.377889	-0.219726	-0.276425	-0.478822	0.0929768	-0.294581	-0.0239152	-0.438038	-0.588212	-0.763065	-0.0850556	-0.314541	-0.403327	-0.322597	0.00196155	-0.404033	-0.368687	-0.293536	0.148026	0.0450283	-0.36867	0.328823	-0.377254	-0.380101	-0.312722	-0.324436	-0.698084	-0.409695	-0.299374	-0.329279	-0.558372	0.285204	-0.27339	-0.298517	0.0809141	-0.276651	-0.350192	0.244699	-0.094189	-0.270597	0.0581359	-0.237549	0.617632	0.442693	-0.151628	-0.416804	-0.10103
GSH1b	-0.52618	-0.666379	-0.633882	-0.219916	-0.63576	-0.566625	-0.359611	-0.463937	-0.342745	-0.505664	-0.568812	-0.374217	-0.255684	-0.514629	-0.664528	-0.669911	-0.228481	-0.594624	-0.511483	-0.297842	-0.510297	0.251803	-0.453791	0.528222	-0.665298	-0.546955	-0.570462	-0.637911	-0.405412	-0.667544	0.181986	-0.444461	-0.37419	0.660714	-0.369066	-0.531921	0.440591	0.0292602	-0.294859	-0.0974522	-0.275474	-0.503669	-0.378942	-0.417811	-0.0878969	-0.137219	0.20795	0.0930399	-0.319674
GSH1c	-0.398029	-0.622485	-0.594136	-0.179646	-0.533807	-0.492367	-0.281084	-0.349725	-0.172637	-0.465971	-0.576124	-0.438174	-0.295919	-0.444209	-0.649583	-0.660298	-0.109844	-0.558579	-0.442991	-0.255751	-0.43423	0.117367	-0.407724	0.599328	-0.633684	-0.489355	-0.532621	-0.530839	-0.424749	-0.573345	0.310407	-0.393204	-0.338427	0.5673	-0.341922	-0.465292	0.54576	0.0848343	-0.165662	0.0973544	-0.143864	-0.426458	-0.158922	-0.314562	0.118121	0.0557585	0.0313831	0.118446	-0.287097
GSH2a	0.156448	-0.274196	-0.0498923	-0.183994	-0.179461	-0.216826	0.35181	0.0427092	0.244087	-0.263005	-0.373441	-0.682496	-0.365323	-0.0753351	-0.135762	0.0323934	0.0990259	-0.263727	-0.232625	-0.284637	0.0948238	-0.0605183	-0.0508881	0.161481	-0.0929652	-0.108503	0.0167842	0.0868239	-0.542941	-0.00981689	-0.272762	-0.39268	-0.538465	0.123284	0.0252342	-0.314223	-0.231852	-0.0635999	-0.323121	0.0495873	-0.0134008	-0.15013	0.14885	-0.100558	0.495922	0.325282	-0.0421984	-0.276204	0.210882
GSH2b	0.0647058	-0.316613	-0.059451	-0.140722	-0.147052	-0.213315	0.333182	0.100008	0.262437	-0.266355	-0.384164	-0.716603	-0.375643	-0.0361485	-0.20586	-0.0194863	0.0216411	-0.263802	-0.205439	-0.219078	0.0451663	-0.129824	-0.00151895	0.268689	-0.141454	-0.075358	-0.143823	0.0369241	-0.643473	-0.0528005	-0.217494	-0.344517	-0.457941	0.226498	0.144429	-0.241372	-0.119044	0.00244512	-0.176701	0.157297	0.100625	-0.2257	0.109601	0.00411753	0.524853	0.399387	-0.065237	-0.196036	0.318559
GSH2c	0.276081	0.114087	0.242772	-0.085445	0.147175	0.12027	0.0745631	0.207639	0.0564162	0.172961	0.218441	0.0878598	-0.183678	0.120672	0.205589	0.311882	0.266942	0.0273213	-0.0288656	-0.108637	-0.088471	-0.12977	0.200483	0.122493	0.189823	0.125196	0.362302	0.143122	0.389491	0.18373	-0.0778721	0.0506488	-0.091137	-0.0767138	0.00825291	-0.0790998	-0.125649	-0.049638	-0.0124235	0.116995	-0.147265	0.00134188	0.325138	0.0130717	0.214591	0.113565	-0.257547	0.101115	0.0849044
GSTF10a	0.581911	0.499904	0.740743	0.253796	0.624078	0.53997	0.709626	0.439295	0.412327	0.497029	0.485781	0.0643845	-0.00655891	0.707589	0.568562	0.744023	0.0898978	0.593963	0.606761	0.353851	0.556399	-0.157072	0.627929	-0.233682	0.68811	0.665708	0.366109	0.637658	-0.102326	0.644866	-0.0137832	0.0832231	0.175095	-0.264789	0.696458	0.444475	-0.265359	0.269375	0.286081	0.263355	0.568099	0.391309	0.462818	0.514164	0.236334	0.212537	-0.268545	0.0881472	0.685519
GSTF10b	0.385259	0.378886	0.597137	0.499687	0.543852	0.476696	0.351603	0.23301	0.171374	0.642501	0.519396	0.280688	0.0348306	0.702357	0.347136	0.341316	-0.0332029	0.604856	0.659317	0.608142	0.262993	-0.0543127	0.581479	-0.0693771	0.485161	0.631331	0.259178	0.273088	0.0674725	0.373718	0.537771	-0.0732879	0.25889	-0.0752269	0.475881	0.433044	0.180568	0.430632	0.336497	0.323048	0.531241	0.383158	0.47915	0.355687	0.0867981	0.067417	-0.312695	0.358104	0.493466
GSTF10c	0.613321	0.376926	0.52895	0.117217	0.397753	0.311745	0.768146	0.293453	0.251668	0.275275	0.252626	-0.198641	-0.110437	0.468811	0.48552	0.641156	0.207504	0.368619	0.361707	0.154977	0.544946	-0.0736585	0.446871	-0.216497	0.567887	0.428618	0.332402	0.508647	-0.295753	0.470985	-0.128128	-0.0551151	-0.0428359	-0.197027	0.453831	0.206884	-0.284348	0.145238	0.119222	0.232109	0.383122	0.349422	0.45525	0.392284	0.382615	0.34844	-0.310561	-0.0651191	0.449439
GSTF11	0.267244	0.166541	-0.0519946	-0.234115	-0.0225013	-0.154334	0.142371	-0.0180335	0.152021	-0.0360432	-0.152962	-0.335995	0.0356395	-0.111176	-0.0071962	0.0810069	0.268962	-0.0620795	-0.0505031	-0.184907	0.0529365	-0.0965521	-0.0655709	0.116149	-0.0250954	-0.238753	0.207526	-0.119268	-0.248805	-0.165519	0.054982	-0.198922	-0.00696923	-0.0312495	-0.10736	0.0697093	-0.0722995	0.00129974	-0.0564875	-0.00347345	0.0397977	-0.00377586	0.210992	-0.0807714	0.311617	0.1611	-0.0844325	-0.319741	-0.0765837
GSTU20	0.0136487	0.514612	0.406521	0.17331	0.285978	0.527772	-0.139245	0.322025	0.222012	0.580904	0.668277	0.797622	0.167854	0.394925	0.428032	0.361991	0.00677651	0.453406	0.412142	0.356472	-0.011371	0.151268	0.248928	-0.422672	0.42535	0.392471	0.439803	0.395655	0.788995	0.478145	0.218233	0.353826	0.491278	-0.542814	0.23568	0.377011	-0.214196	0.232758	0.349074	-0.300256	0.0290577	0.41465	0.0288154	0.260782	-0.431022	-0.333132	-0.0489185	0.161652	0.0344591
GTR1a	-0.277787	0.269066	0.062416	0.0450154	-0.11648	-0.0162529	-0.405916	-0.153715	-0.0757189	0.0732873	0.26152	0.591684	0.373836	-0.0399649	0.104748	0.00808461	-0.264236	0.0576917	0.0615437	-0.035283	-0.145982	0.383037	-0.144138	-0.190016	0.0507744	0.0209784	-0.0255383	-0.0896946	0.44829	-0.0225894	0.191856	0.242087	0.366413	-0.3591	-0.11449	0.0625403	0.0394732	0.0719849	0.165361	-0.258825	-0.166026	0.00486984	-0.230335	0.0281233	-0.416292	-0.382026	0.0628829	-0.0970122	-0.0436056
GTR1b	0.250208	0.422937	0.408875	0.192874	0.469264	0.604369	0.267714	0.217608	-0.120927	0.711992	0.740755	0.682525	-0.0697449	0.56878	0.404266	0.351461	-0.127021	0.644037	0.601989	0.739679	0.147937	0.111159	0.456776	-0.357283	0.49813	0.471794	0.321217	0.245868	0.569156	0.361324	0.186642	0.218043	0.392705	-0.233022	0.314618	0.493077	-0.0643755	0.192193	0.278053	-0.0250013	0.206864	0.592764	0.0767067	0.249302	-0.454582	-0.290007	-0.117014	0.555274	-0.106921
GTR1c	0.132158	0.423656	0.236195	0.0081939	0.194809	0.277439	-0.0696449	0.0345482	-0.260063	0.403241	0.546847	0.674516	0.217412	0.221921	0.307283	0.254693	0.000860104	0.312888	0.24955	0.248377	0.058923	0.335525	0.0904273	-0.317757	0.312178	0.199514	0.292561	0.0476638	0.639648	0.150674	0.0610393	0.263412	0.346008	-0.410034	-0.0767707	0.155399	-0.122862	0.030408	0.0906181	-0.0613814	-0.104878	0.220244	-0.00670013	0.0523843	-0.351949	-0.232771	-0.143549	0.198125	-0.153729
GTR1d	0.33597	0.436402	0.381543	0.0747548	0.338853	0.499035	0.180462	0.242832	-0.093522	0.615417	0.66486	0.654047	-0.0381185	0.412023	0.39526	0.378131	0.122912	0.475417	0.426634	0.42598	0.0793872	0.199808	0.322078	-0.288626	0.452149	0.351151	0.537918	0.241701	0.684964	0.344957	0.195743	0.187511	0.249711	-0.410738	0.0518607	0.222062	-0.0865689	0.102336	0.14232	0.0661148	0.00385942	0.473632	0.292643	0.140501	-0.213536	-0.131384	-0.269998	0.355925	-0.124109
GTR2a	0.23592	0.570397	0.531591	0.58223	0.548244	0.551366	-0.00605233	0.244872	-0.184819	0.677023	0.721961	0.837135	0.411437	0.544113	0.543947	0.311666	0.0202169	0.670628	0.619414	0.627402	0.278653	0.0976338	0.415883	-0.515682	0.561582	0.580162	0.35805	0.237333	0.567098	0.382188	0.337714	0.373795	0.542469	-0.391801	0.293062	0.442975	0.0140592	0.187891	0.390097	0.120729	0.23359	0.479694	0.237615	0.379642	-0.309577	-0.10197	-0.225359	0.308589	0.104208
GTR2b	-0.122433	0.42333	0.225677	-0.0558875	0.162749	0.297939	-0.365248	0.214143	0.0257479	0.385392	0.454812	0.584679	0.226806	0.163943	0.278825	0.260361	0.179344	0.24301	0.210016	0.0723037	-0.14361	-0.0147722	0.160157	-0.214956	0.212826	0.131849	0.536471	0.187886	0.802209	0.26127	0.159515	0.31909	0.379888	-0.44083	0.0173211	0.277136	-0.152821	0.0824637	0.252015	-0.295291	-0.215309	0.17865	-0.0146931	0.073091	-0.316129	-0.352687	0.0689525	-0.0633082	-0.0222755
GTR2c	-0.0965137	0.194095	0.178176	0.305706	0.0352996	0.26436	-0.100539	0.0013653	-0.175462	0.245246	0.399184	0.661927	0.22982	0.161724	0.23903	0.114063	-0.173426	0.241388	0.191467	0.249155	0.0250178	0.424612	0.0230583	-0.386202	0.243912	0.270211	-0.0523166	0.14082	0.349059	0.202732	0.119394	0.215647	0.277244	-0.132572	0.11069	0.0379609	-0.00849025	0.148243	0.150325	-0.164363	0.0247229	0.184216	-0.142173	0.191518	-0.476192	-0.232898	-0.0353228	0.263077	-0.0289646
GTR2d	0.120757	0.337991	0.455712	0.557106	0.225588	0.33452	0.14428	0.271401	-0.0766295	0.515082	0.519613	0.464515	0.255867	0.4551	0.34285	0.22574	-0.175131	0.453695	0.385427	0.473434	0.181499	0.359935	0.284091	-0.622133	0.421141	0.518024	0.102292	0.152085	0.154052	0.258295	0.0516939	0.0157605	0.309286	-0.288121	0.192537	0.141695	-0.317423	0.186919	0.111555	5.0536e-05	0.275556	0.269136	0.0590359	0.280969	-0.136643	0.163868	-0.210606	0.179429	0.328022
IGMT1a	0.305773	0.142757	0.602679	0.248113	0.361003	0.339985	0.527844	0.37994	0.35241	0.258703	0.267204	-0.0870244	-0.265624	0.542521	0.334777	0.516166	0.0140844	0.296133	0.309513	0.142873	0.198626	-0.216768	0.557393	-0.0844	0.438563	0.575461	0.247826	0.545671	-0.100611	0.550323	0.0175527	-0.169563	-0.0157648	-0.100064	0.5478	0.120744	-0.284834	0.330849	0.0742823	0.113998	0.408147	0.140132	0.359484	0.313386	0.21082	0.119097	-0.115418	0.134285	0.775048
IGMT1b	0.137874	0.285115	0.326454	0.0300179	0.126488	0.0709551	0.00560533	0.217243	0.138383	0.184181	0.149632	-0.00839294	0.149734	0.255114	0.253407	0.302316	0.202322	0.111544	0.161597	-0.0736892	0.214934	0.0708925	0.116169	-0.116739	0.252824	0.196115	0.388263	0.186016	0.0732716	0.205461	0.0331061	-0.0699963	-0.0470069	-0.299143	0.129058	-0.00611969	-0.247097	0.166912	0.00187781	-0.0322266	-0.0148793	-0.0711669	0.189002	0.0902141	0.211693	0.0755792	-0.136561	-0.26694	0.374167
IGMT4a	0.0205922	-0.317985	-0.198139	-0.172182	-0.215002	-0.326938	0.0715853	-0.0612016	0.16633	-0.35915	-0.494816	-0.66351	-0.193234	-0.159165	-0.300352	-0.191726	0.157695	-0.372561	-0.278213	-0.334918	0.0399186	-0.0714378	-0.203253	0.357261	-0.27347	-0.225715	-0.155716	-0.0944241	-0.582627	-0.183565	-0.0383187	-0.34951	-0.441182	0.22743	-0.0466437	-0.324456	0.0560705	0.0222717	-0.223929	0.165969	0.00544932	-0.359456	0.138559	-0.1371	0.510947	0.324835	-0.0808373	-0.261325	0.160208
IGMT4b	-0.252342	-0.230841	-0.22499	-0.205466	-0.303044	-0.368156	-0.423281	-0.214285	0.0169374	-0.267324	-0.357624	-0.327444	0.134688	-0.261467	-0.278012	-0.230118	0.0459137	-0.360344	-0.310061	-0.394793	-0.0590907	0.0941805	-0.344753	0.248805	-0.326701	-0.287503	0.0255859	-0.217512	-0.0564857	-0.239032	-0.111669	-0.186106	-0.408836	0.0539029	-0.220521	-0.301175	-0.0429316	-0.156542	-0.286628	-0.118113	-0.343787	-0.395623	-0.124061	-0.300336	0.239977	0.0027784	0.096594	-0.443847	0.0490016
IGMT4c	-0.210917	-0.153722	-0.210371	-0.036578	-0.41771	-0.237799	-0.24629	-0.397545	-0.218511	-0.0753568	-0.0621707	0.159793	0.342453	-0.151092	-0.249364	-0.262143	-0.326127	-0.160291	-0.178724	-0.105667	0.146529	0.944941	-0.500505	-0.286468	-0.183354	-0.163349	-0.284765	-0.255447	-0.0860086	-0.248267	-0.214568	-0.177285	-0.203036	-0.0924337	-0.278099	-0.454897	-0.173412	-0.0903733	-0.415631	-0.216238	-0.248728	-0.222508	-0.425325	-0.24	-0.184029	-0.0746288	0.00627266	-0.232578	-0.140681
IGMT5	0.330169	0.188041	-0.00593709	-0.103961	0.22232	-0.224634	0.188119	-0.254398	-0.0115778	-0.192972	-0.161715	-0.341558	0.23896	-0.159268	0.0733519	0.128624	-0.0319553	0.0129602	-0.0225576	-0.165508	0.221012	-0.347557	0.0274025	0.292275	0.0143547	-0.119702	-0.138109	-0.227545	-0.296778	-0.231735	-0.361014	0.195218	-0.0845827	0.127493	-0.218418	0.258267	0.183815	-0.534318	-0.030796	0.447665	0.061674	-0.0291778	0.164356	-0.141803	0.386686	0.252638	-0.0544763	-0.217934	0.00633732
IQD1	0.202139	-0.149833	-0.107679	-0.0975293	-0.114281	-0.236331	0.124508	-0.276046	-0.0546102	-0.147478	-0.263221	-0.413675	0.113807	0.00689921	-0.267527	-0.152774	-0.027099	-0.13172	-0.0991284	-0.0851734	0.364189	0.282631	-0.238483	0.0513316	-0.1616	-0.0984375	-0.167846	-0.117148	-0.448589	-0.157742	-0.138269	-0.27803	-0.345894	0.0360116	-0.0852503	-0.186846	-0.0246788	-0.0634786	-0.271836	0.241478	0.0284068	-0.163295	0.146134	-0.0603425	0.483936	0.334224	-0.283208	-0.364306	0.11348
ISPD	-0.419744	-0.0573839	0.182113	0.415846	-0.203914	0.114583	-0.307396	-0.0271468	-0.0213806	0.139872	0.270264	0.553015	0.0384552	0.0935717	0.139471	-0.0237863	-0.422919	0.0665491	0.0261344	0.115558	-0.220671	0.439083	0.00515948	-0.37516	0.119058	0.304807	-0.00118843	0.165469	0.455503	0.240836	0.0880072	0.00224627	-0.0169408	-0.217461	0.0407346	-0.200989	-0.165742	0.111328	-0.0454924	-0.432482	-0.19384	0.148087	-0.268858	0.0262465	-0.471831	-0.366279	0.164498	0.100253	0.151568
ISPE	0.118101	0.530364	0.53941	0.329834	0.419679	0.57131	0.0101646	0.230574	-0.0788715	0.658217	0.791761	0.911586	0.225509	0.528685	0.499485	0.412296	-0.123236	0.613819	0.55863	0.5066	0.112771	0.196519	0.419854	-0.489884	0.538665	0.553143	0.410444	0.339407	0.798205	0.475032	0.276319	0.291901	0.567137	-0.485887	0.240677	0.378262	-0.125768	0.293557	0.299463	-0.141415	0.141447	0.472055	0.0637489	0.28947	-0.519892	-0.390639	-0.0825168	0.341876	0.136059
ISPFa	-0.0819435	0.464479	0.361266	0.204605	0.197748	0.384753	-0.228763	0.137089	0.0341131	0.461444	0.59376	0.819624	0.366231	0.26652	0.382616	0.304132	-0.0914986	0.410533	0.360144	0.228311	-0.0278949	0.232036	0.191247	-0.433869	0.356269	0.315076	0.337297	0.232102	0.726502	0.327298	0.226517	0.291902	0.544593	-0.434517	0.128495	0.285149	-0.162334	0.206231	0.241801	-0.33972	0.012532	0.275644	-0.116502	0.157831	-0.573448	-0.460691	0.106908	0.1227	0.0755491
ISPFb	-0.112332	0.298763	0.366583	0.0983645	0.172884	0.475202	-0.171697	0.426594	0.504967	0.38199	0.457155	0.614355	0.0558544	0.30857	0.353323	0.346972	0.00534349	0.262053	0.241964	0.105688	-0.0101669	0.163615	0.115227	-0.364112	0.340399	0.353442	0.424082	0.555173	0.629797	0.574182	-0.0150415	0.239994	0.220221	-0.519129	0.324352	0.110412	-0.423676	0.239426	0.0997486	-0.482568	-0.0351356	0.189035	-0.128066	0.138844	-0.418605	-0.394562	0.173312	0.0237341	0.203659
ISPG	-0.263656	-0.118921	0.177414	0.0409667	0.00625579	0.232097	0.0966284	0.151609	0.049148	0.22303	0.273995	0.221464	-0.544086	0.145533	0.154142	0.176954	-0.276571	0.104265	0.0122135	0.194866	-0.408913	-0.0744806	0.355193	-0.154631	0.153315	0.20066	0.232072	0.220432	0.441462	0.261812	-0.145868	-0.170341	-4.54219e-05	-0.00811928	0.283484	0.0113736	-0.470814	0.0539051	-0.151581	-0.58318	-0.0654971	0.330182	-0.309603	-0.13155	-0.555314	-0.510478	0.468614	0.399936	-4.83406e-05
ISPHa	-0.206652	-0.474849	-0.62984	-0.412276	-0.395232	-0.575402	-0.182238	-0.227947	-0.160168	-0.571995	-0.653962	-0.701044	-0.439035	-0.593581	-0.491009	-0.512246	0.158247	-0.640353	-0.61696	-0.388494	-0.492646	-0.402063	-0.340891	0.609922	-0.589494	-0.639989	-0.301404	-0.537031	-0.355273	-0.602396	-0.00272648	-0.261206	-0.282738	0.423448	-0.442213	-0.274495	0.244936	-0.173748	-0.170247	0.0169277	-0.268905	-0.383329	-0.113606	-0.382987	0.276235	0.15727	0.105729	-0.0468625	-0.460427
ISPHb	-0.702321	-0.546159	-0.53409	-0.343898	-0.638109	-0.360037	-0.467627	-0.146085	0.027084	-0.432939	-0.420233	-0.18127	-0.375557	-0.523306	-0.462888	-0.480403	-0.180198	-0.580068	-0.580632	-0.389643	-0.594376	0.12944	-0.427389	0.112219	-0.538142	-0.48918	-0.191075	-0.193895	0.135088	-0.258935	-0.16304	-0.219128	-0.237903	0.0396781	-0.260199	-0.465735	-0.243385	-0.11038	-0.315217	-0.614075	-0.428331	-0.209659	-0.555785	-0.401538	-0.307447	-0.307166	0.471721	-0.0934026	-0.39127
LOX1	0.368805	0.276273	-0.142511	-0.131308	0.149805	-0.179703	0.0562602	-0.22034	-0.110751	-0.190847	-0.202362	-0.29087	0.38186	-0.188146	0.0187628	0.028609	0.275666	-0.0323097	-0.0208623	-0.147294	0.327956	-0.206941	-0.197976	0.255336	-0.0412164	-0.201749	-0.0951947	-0.197397	-0.302332	-0.228402	-0.155111	0.242449	-0.102334	0.086581	-0.352477	0.248437	0.360972	-0.408254	0.0859147	0.548945	0.0292024	-0.0396858	0.35974	-0.0367018	0.539848	0.440752	-0.341774	-0.307751	-0.164024
LOX2b	0.262378	0.086468	0.185873	0.24178	0.348934	0.32175	0.422277	0.0885977	-0.0984247	0.253647	0.180117	-0.00629853	-0.276253	0.328947	0.0882723	0.127502	0.0334415	0.339527	0.412242	0.441808	0.0503389	-0.391196	0.462405	0.296625	0.180886	0.300105	0.0027817	0.144749	-0.00410533	0.182428	0.554504	-0.152903	0.179139	0.346305	0.156369	0.383414	0.563767	0.386529	0.344664	0.420231	0.549817	0.450403	0.486288	0.249386	0.0902843	0.0712406	-0.28651	0.601461	0.0773868
LOX2c	0.312234	0.444652	0.70299	0.64023	0.701217	0.770496	0.413975	0.443425	0.00615491	0.836781	0.800233	0.616186	-0.051724	0.878115	0.531664	0.445979	-0.15176	0.814924	0.786245	0.933239	0.332897	-0.0428806	0.732635	-0.446132	0.676751	0.851989	0.308589	0.496917	0.373697	0.625837	0.293932	0.147795	0.413024	-0.225826	0.700688	0.58239	-0.0962151	0.413165	0.43482	0.147081	0.543316	0.697699	0.316812	0.561516	-0.208339	-0.0307318	-0.276117	0.55857	0.372557
LOX3a	0.446027	0.197859	0.424491	0.0511267	0.290088	0.259548	0.739091	0.203802	0.157951	0.120726	0.211629	-0.0976668	-0.292217	0.215417	0.469812	0.61011	0.0585966	0.29674	0.227814	0.00112886	0.200264	-0.315738	0.536576	-0.143208	0.476556	0.299927	0.298525	0.443542	-0.0285464	0.413687	-0.171198	-0.0681787	0.0649274	-0.00946073	0.245294	0.137662	-0.225155	0.0476125	0.0172766	0.0102938	0.288998	0.424851	0.24686	0.183046	-0.010449	-0.0205787	0.0509232	0.198435	0.235915
LOX3b	0.14497	0.0835053	0.410281	-0.0307003	0.17372	0.136373	0.384851	0.222853	0.200969	0.0994203	0.147207	-0.200045	-0.061737	0.381764	0.039575	0.37939	-0.0740987	0.170838	0.235694	-0.0141248	0.13582	-0.172896	0.408499	0.0915868	0.17729	0.352871	0.0203668	0.291551	-0.162425	0.29229	0.128695	-0.132013	0.165206	-0.0371319	0.390507	0.177243	-0.0662996	0.379301	0.230589	0.275914	0.428601	-0.110102	0.270155	0.387498	0.304073	0.199589	-0.212711	-0.0172219	0.835013
LOX4	-0.111614	-0.489012	-0.47901	-0.183992	-0.381824	-0.561026	-0.127798	-0.527878	-0.0299886	-0.491581	-0.643047	-0.647797	0.0201599	-0.454947	-0.478488	-0.46905	-0.205388	-0.450203	-0.444831	-0.336696	0.0424527	0.17433	-0.503183	0.301322	-0.486821	-0.463536	-0.396457	-0.453259	-0.622927	-0.522799	-0.417451	-0.351776	-0.672009	0.39377	-0.36745	-0.397823	0.0263229	-0.479211	-0.609385	0.00835156	-0.250911	-0.36203	-0.260257	-0.547658	0.278704	0.111698	0.225529	-0.373036	-0.211088
LOX5a	0.424299	0.283603	-0.0696688	-0.0924988	0.164536	-0.068174	0.231353	-0.119938	-0.0440469	-0.0894852	-0.127462	-0.319518	0.337317	-0.135135	0.204302	0.182769	0.329061	0.0924702	0.0974066	-0.0598648	0.495957	-0.228614	-0.0659202	0.0917781	0.127529	-0.125351	0.0634331	-0.0229516	-0.328958	-0.0761648	-0.193858	0.430012	-0.20241	0.0286159	-0.168435	0.291486	0.358265	-0.494922	0.272412	0.556239	-0.0752784	0.138263	0.336079	0.198619	0.541777	0.519248	-0.335696	-0.368411	-0.189765
LOX5b	0.281102	0.281405	0.332057	0.397043	0.317646	-0.0441854	0.0675531	-0.144399	0.0509597	0.171644	0.139084	-0.051843	0.36649	0.260531	0.149717	0.119447	-0.244961	0.258997	0.266087	0.208547	0.238971	-0.114388	0.193898	0.122012	0.181405	0.334188	-0.113036	-0.14338	-0.165327	-0.0445323	0.0960957	0.039326	0.0132688	0.00357845	-0.0171623	0.33176	0.245026	-0.105924	0.131755	0.480056	0.25316	-0.00124408	0.318498	0.0943466	0.405598	0.283459	-0.307889	-0.112604	0.484304
LOX6	-0.135138	-0.37459	-0.184	-0.0552866	-0.257559	-0.208516	0.00515787	-0.11279	0.038221	-0.146586	-0.291048	-0.327866	-0.199152	-0.0926968	-0.232982	-0.232937	-0.169219	-0.238132	-0.255999	-0.102164	0.0514022	0.360991	-0.254497	-0.0883397	-0.186064	-0.148891	-0.0880071	-0.101982	-0.345808	-0.147174	-0.369383	-0.489386	-0.471299	0.133512	-0.0402252	-0.468462	-0.408134	-0.0126737	-0.618011	-0.388355	-0.165	-0.199178	-0.385534	-0.377673	-0.0512021	-0.110754	0.293727	-0.165946	-0.0528408
LSU2a	0.194026	0.243582	0.125295	0.158094	0.391831	0.205568	0.0594624	-0.0913541	-0.270463	0.269523	0.324924	0.439454	0.219983	0.244693	0.0832874	-0.0269859	-0.0949631	0.372816	0.404753	0.420979	0.117424	-0.131983	0.256341	0.0296651	0.137275	0.173779	-0.0967834	-0.139304	0.22106	-0.0451938	0.529371	0.24706	0.64165	-0.0673784	0.0607919	0.394175	0.49107	0.26415	0.38824	0.357563	0.326975	0.162403	0.106924	0.204566	-0.272791	-0.181387	-0.139051	0.433593	-0.0906923
LSU2b	0.207672	0.517745	0.48864	0.339729	0.577258	0.697733	0.170306	0.245976	-0.0941458	0.781924	0.796204	0.823209	0.176749	0.672611	0.401232	0.33445	-0.128797	0.762828	0.74426	0.794704	0.249061	0.121292	0.498054	-0.436451	0.518846	0.575126	0.307003	0.312709	0.58649	0.438273	0.339363	0.252744	0.607734	-0.299896	0.388157	0.594464	0.00646101	0.345079	0.368809	0.0147742	0.382216	0.593386	0.105815	0.33511	-0.500759	-0.327845	-0.107891	0.513335	0.0584204
LSU2c	0.26644	0.453919	0.479936	0.372698	0.615895	0.696997	0.237471	0.253964	-0.105335	0.788789	0.76699	0.750083	0.0866329	0.723086	0.350571	0.277506	-0.140305	0.760909	0.757994	0.872466	0.28384	0.091032	0.521231	-0.365532	0.499092	0.60105	0.257467	0.291303	0.503201	0.419569	0.382056	0.209115	0.551104	-0.257289	0.433344	0.583422	0.074854	0.372563	0.37766	0.137666	0.435877	0.606111	0.189488	0.36881	-0.38971	-0.231357	-0.207276	0.568942	0.0601061
LSU3a	0.0993338	-0.0993416	0.296653	0.330976	0.26005	0.322712	0.199039	0.238943	0.175979	0.223105	0.155782	0.022539	-0.263313	0.431757	-0.00239126	0.0796425	0.0579543	0.202767	0.297413	0.283852	-0.00900364	-0.287837	0.426215	0.260207	0.121076	0.443177	-0.0159353	0.330513	0.0135738	0.358812	0.57139	-0.101154	0.0743099	0.205113	0.381116	0.129055	0.422148	0.506879	0.355864	0.394135	0.428545	0.0915688	0.463078	0.365641	0.207933	0.15074	-0.312292	0.433102	0.499419
LSU3b	0.0774607	-0.150075	-0.0194982	0.193973	0.113191	0.187919	-0.0548855	-0.06916	-0.0256838	0.267166	0.112359	0.199093	-0.0267459	0.28275	-0.297655	-0.334432	-0.181873	0.205781	0.254995	0.46352	0.0969277	0.122299	0.0203034	-0.0158568	-0.129867	0.157164	-0.0662644	-0.0233088	0.130018	0.030883	0.412263	-0.160928	0.0582738	-0.027222	0.0162418	0.107225	0.284392	0.256557	0.0184085	0.218903	0.190341	0.202211	0.239689	0.0641805	0.0682369	-0.00747316	-0.281918	0.169223	-0.0509957
MAM1a	0.46647	0.279102	0.154718	-0.0687704	0.162593	0.155992	0.658727	0.207777	-0.0669171	0.129825	0.122442	-0.200522	-0.326301	0.118936	0.352276	0.400263	0.292033	0.165898	0.126441	0.115297	0.205963	-0.11056	0.273757	-0.125067	0.356093	0.0572934	0.270034	0.205296	-0.184265	0.159524	-0.0818137	-0.0867816	0.00929414	-0.0413111	0.117081	0.130374	-0.149733	0.0411978	0.117716	0.0924186	0.188764	0.480913	0.349465	0.229754	0.224985	0.295931	-0.275506	0.0962928	-0.189909
MAM1b	0.579397	0.646868	0.431823	0.121153	0.512538	0.454998	0.608847	0.312044	-0.0913566	0.501073	0.529068	0.238337	-0.0398131	0.414621	0.623513	0.61099	0.239368	0.553565	0.494208	0.454681	0.377777	-0.131301	0.486884	-0.305663	0.635565	0.339631	0.439068	0.309379	0.14945	0.341999	-0.00216754	0.237969	0.308691	-0.242142	0.309126	0.531142	-0.113747	0.0396853	0.391913	0.182946	0.290425	0.708518	0.426395	0.436162	0.0756504	0.19442	-0.366607	0.182468	-0.114041
MAM1c	0.243846	0.469715	0.203627	0.0413707	0.277226	0.141695	0.296468	0.228186	-0.10764	0.232167	0.286055	0.181386	0.142951	0.252713	0.23262	0.233572	-0.211212	0.295179	0.293623	0.274612	0.360409	0.218027	0.0987872	-0.248844	0.292321	0.144735	-0.0292975	-0.0173156	0.0275077	0.0240498	-0.271077	0.0343936	0.344883	-0.320072	0.0165409	0.251742	-0.209846	0.0838011	0.0954323	0.110371	0.336143	0.403475	0.0748864	0.196196	0.105331	0.197507	-0.361404	-0.00891188	-0.112851
MBP2a	0.653847	0.644023	0.601387	0.10432	0.592142	0.569085	0.712683	0.385299	0.288255	0.586718	0.573295	0.238723	-0.0799623	0.499631	0.730371	0.785075	0.218656	0.63969	0.576309	0.363902	0.428973	-0.156031	0.587322	-0.342972	0.752837	0.441067	0.64893	0.533811	0.210435	0.547427	-0.05505	0.12368	0.261523	-0.338255	0.40648	0.473697	-0.32587	0.100372	0.188046	-0.027366	0.345262	0.703697	0.338456	0.282471	-0.0804669	-0.0495141	-0.079073	0.186809	0.0809912
MBP2b	0.511376	0.802001	0.354237	-0.0306893	0.627903	0.456783	0.214526	0.128372	-0.0685282	0.574103	0.598214	0.477044	0.601424	0.409572	0.46869	0.478818	0.271304	0.673022	0.670217	0.460033	0.539727	-0.0911215	0.318479	-0.269463	0.494018	0.251196	0.362501	0.131752	0.261771	0.194383	0.183977	0.666157	0.636543	-0.401569	0.219237	0.803118	0.185456	-0.0633667	0.60625	0.431635	0.249485	0.34755	0.270525	0.437329	-0.0398795	0.0843968	-0.285312	0.000551518	-0.0187274
MBP2c	0.26738	0.172859	0.0827684	-0.0178795	0.25009	0.0446729	0.128883	-0.222051	-0.0963722	0.2925	0.175612	-0.0278735	0.10292	0.168556	0.105887	0.13648	-0.156113	0.226418	0.191043	0.270141	0.327432	0.174732	0.0712339	0.153668	0.151531	0.0651249	0.089139	-0.154912	0.0570252	-0.0934893	-0.218997	0.0267285	-0.205544	0.0714827	0.0356269	0.190868	0.0689105	-0.262507	-0.081352	0.18162	-0.0306482	0.23704	-0.00662562	-0.0988215	0.141359	0.0400917	-0.150224	0.00724475	-0.159268
MBP2d	0.113406	0.353799	0.0590225	-0.155013	0.190562	-0.0799411	-0.077777	-0.225333	-0.0649159	0.0772035	0.137735	0.118989	0.433007	-0.117462	0.206301	0.183129	-0.0430284	0.209542	0.202155	-0.0197687	0.0179055	-0.275042	0.0800366	0.108755	0.10198	-0.112224	0.124628	-0.289548	0.158292	-0.228406	0.118611	0.294212	0.347498	-0.0287838	-0.17961	0.44442	0.204404	-0.219418	0.173471	0.0548218	-0.0183508	-0.0696092	-0.15618	-0.120834	-0.269123	-0.297522	0.277188	-0.0189919	-0.050951
MYB122-1a	0.0215971	-0.393196	-0.460107	-0.166995	-0.32838	-0.477897	-0.108625	-0.454535	-0.181984	-0.428121	-0.571239	-0.587008	0.0223198	-0.336441	-0.549235	-0.506014	0.00619949	-0.40146	-0.341243	-0.239214	0.061736	0.0757187	-0.436843	0.386504	-0.505236	-0.399851	-0.366559	-0.406262	-0.503403	-0.460082	0.021924	-0.330712	-0.458037	0.319882	-0.441944	-0.279646	0.365847	-0.181368	-0.285661	0.343268	-0.0999552	-0.273158	0.174538	-0.259388	0.562128	0.361414	-0.257396	-0.317985	-0.180271
MYB122-1b	0.264139	-0.0646516	0.184317	0.133238	0.207248	0.0572089	0.356492	0.0807059	0.333653	-0.0605727	-0.162717	-0.344596	-0.0423588	0.188371	0.0502807	0.143673	-0.0243725	0.0724843	0.144696	-0.0287329	0.451344	-0.0897896	0.109298	0.166044	0.123813	0.184271	-0.020196	0.269498	-0.432056	0.208832	-0.111661	-0.13637	-0.296585	0.0554362	0.335252	-0.0440799	0.0396672	0.0467384	-0.0742161	0.291854	0.310868	0.0838953	0.276917	0.143824	0.425659	0.254812	-0.141088	-0.149124	0.341545
MYB28a	0.433595	0.563757	0.490211	0.0795886	0.649953	0.715928	0.388651	0.35841	-0.0331006	0.8021	0.789526	0.621316	-0.0744654	0.66755	0.467988	0.495296	0.0739048	0.735111	0.707182	0.744642	0.273936	-0.0492433	0.566338	-0.295577	0.579667	0.493248	0.523078	0.356874	0.596734	0.458288	0.178598	0.265601	0.447686	-0.332396	0.384988	0.621969	-0.0872767	0.205966	0.339312	0.111991	0.297762	0.667284	0.270408	0.308503	-0.283565	-0.190813	-0.211561	0.500872	-0.0687568
MYB28b	-0.108446	0.160651	0.317356	0.246354	0.206021	0.436479	-0.0444559	0.222784	-0.0626982	0.496927	0.526103	0.539946	-0.151708	0.348461	0.305714	0.20106	-0.15492	0.416992	0.395819	0.481448	-0.135544	-0.10075	0.403645	-0.263431	0.309281	0.40953	0.43239	0.259134	0.720538	0.372816	0.235408	0.175184	0.109989	-0.232515	0.119299	0.293136	-0.0195911	0.0826363	0.216497	-0.164321	-0.0951816	0.458673	0.0212915	0.136182	-0.404709	-0.355014	0.0863178	0.360767	0.0304355
MYB28c	0.55687	0.559933	0.295298	-0.0699637	0.467985	0.381837	0.583288	0.324862	-0.132367	0.373432	0.407552	0.125441	-0.169637	0.318749	0.485963	0.504285	0.359774	0.423557	0.386037	0.349755	0.261684	-0.305188	0.446842	-0.189703	0.49242	0.188032	0.41498	0.254565	0.172429	0.26496	0.0709661	0.180332	0.405614	-0.230977	0.185781	0.492922	-0.0764484	0.122699	0.375733	0.183967	0.296128	0.608262	0.433731	0.355067	0.0797048	0.166107	-0.340039	0.242284	-0.225053
MYB29	0.113928	0.374242	0.340284	0.149548	0.349594	0.435058	0.166427	0.112156	-0.0341126	0.51506	0.592432	0.630399	-0.030792	0.448055	0.342703	0.258427	-0.241782	0.483892	0.491708	0.557403	0.121158	0.212056	0.300459	-0.247101	0.410662	0.393278	0.222672	0.188285	0.45415	0.285563	0.267033	0.192515	0.368016	-0.379654	0.271264	0.347649	-0.00280039	0.255316	0.236821	-0.0714637	0.154425	0.433112	-0.0422351	0.198144	-0.465061	-0.377435	-0.02305	0.392005	-0.0287596
MYB34a	-0.333366	-0.632486	-0.36585	-0.174031	-0.488447	-0.456802	-0.154164	-0.173786	-0.0901849	-0.405025	-0.508389	-0.50769	-0.200429	-0.224435	-0.659762	-0.543361	-0.249354	-0.463249	-0.37055	-0.245201	-0.16573	0.205807	-0.321876	0.232701	-0.552943	-0.306739	-0.423676	-0.344706	-0.455466	-0.387993	0.0334702	-0.471348	-0.319161	0.213824	-0.100311	-0.493655	0.0265819	0.128416	-0.279726	0.0570382	-0.0601531	-0.456171	-0.133691	-0.116453	0.314198	0.21321	-0.05882	-0.227848	0.125648
MYB34b	-0.1532	-0.517421	-0.458913	-0.0755973	-0.31943	-0.45233	-0.204512	-0.439151	-0.111013	-0.39026	-0.515473	-0.385597	-0.0788901	-0.315423	-0.556604	-0.624435	-0.15224	-0.386737	-0.304069	-0.17694	-0.0953245	0.062381	-0.336524	0.4034	-0.520035	-0.375544	-0.448354	-0.43566	-0.372427	-0.46663	0.281662	-0.294375	-0.197531	0.28804	-0.302537	-0.361605	0.480253	0.0463608	-0.177657	0.182963	-0.0823411	-0.30411	-0.0782485	-0.244884	0.19389	0.0517293	-0.027206	-0.0722023	-0.239128
MYB34c	0.282567	0.0622239	-0.237749	-0.139627	-0.0196344	-0.27828	0.0816091	-0.247993	-0.143398	-0.283734	-0.350329	-0.502462	0.124956	-0.243955	-0.104734	-0.085974	0.2987	-0.194941	-0.181834	-0.191916	0.180959	-0.186566	-0.230497	0.31216	-0.152687	-0.259683	-0.12005	-0.224693	-0.450589	-0.277308	-0.156871	0.0157498	-0.348973	0.226131	-0.365118	0.0622801	0.297909	-0.391573	-0.0546497	0.463909	-0.0583026	-0.0931316	0.361801	-0.125684	0.621506	0.494825	-0.309698	-0.301856	-0.165814
MYB51	0.509949	0.354997	0.421918	-0.0608633	0.351146	0.134992	0.544257	0.133677	0.252216	0.0537246	0.107884	-0.261796	0.0493105	0.270184	0.32094	0.554778	0.191843	0.21824	0.235105	-0.0850251	0.351127	-0.30962	0.319884	0.0642594	0.358634	0.27393	0.205411	0.329852	-0.238906	0.299896	-0.0536245	-0.0216752	0.0663531	-0.117892	0.236314	0.29443	-0.137681	0.0810933	0.0910379	0.308142	0.403012	0.0464236	0.435532	0.2099	0.369633	0.234615	-0.184467	-0.0933555	0.561909
MYB51a	0.0117559	-0.0952222	0.0366819	-0.0390046	0.0648279	0.106541	0.113697	0.157048	-0.228208	0.172186	0.102159	-0.0845216	-0.60156	0.137147	0.0582842	0.0289868	0.221419	-0.00330219	-0.0166311	0.209511	-0.359286	-0.322501	0.311805	0.127395	0.0514961	0.0530044	0.2992	-0.00173465	0.21517	0.0391753	0.187467	-0.260936	-0.110184	0.193874	0.0463754	0.0110554	-0.0729921	0.145888	-0.0412172	-0.138443	-0.0920324	0.144108	0.134998	-0.128783	-0.0942208	-0.133025	0.0618485	0.42988	-0.149294
MYB51b	0.4616	0.238105	0.570882	0.185708	0.505871	0.527883	0.629424	0.402069	0.217996	0.539899	0.468925	0.0829923	-0.481467	0.564885	0.506691	0.576021	0.112509	0.488183	0.433253	0.426934	0.145799	-0.287324	0.676607	-0.170081	0.576578	0.532143	0.600377	0.503975	0.222216	0.546953	-0.0532568	-0.137064	-0.0901334	-0.10241	0.435637	0.252104	-0.357379	0.115726	-0.0452543	-0.0343256	0.229453	0.524475	0.328872	0.0984433	-0.0475791	-0.0994254	0.0305313	0.402126	0.260253
MYC2a	0.181962	0.474398	0.407705	0.428245	0.502816	0.390846	-0.0760371	0.231217	0.0888594	0.268341	0.316845	0.462529	0.513997	0.281906	0.436273	0.3162	0.181682	0.437871	0.441701	0.132703	0.358969	-0.243706	0.291313	-0.185899	0.38362	0.401355	0.336595	0.373393	0.340926	0.420083	0.154166	0.387772	0.321411	-0.281429	0.129462	0.349134	0.190702	0.0450161	0.292979	0.236595	0.22872	0.30352	0.349051	0.258831	0.00711722	-0.0301005	-0.0961141	-0.0661163	0.266048
MYC2b	-0.052969	0.168936	0.131074	-0.0876257	-0.051312	0.23927	0.0544418	0.026568	-0.228968	0.35011	0.46174	0.483632	-0.168078	0.1666	0.171055	0.211596	-0.146348	0.185673	0.109564	0.253152	-0.151022	0.412504	0.106697	-0.304381	0.211907	0.134564	0.206719	0.0865004	0.563482	0.154905	-0.030833	0.0130651	0.149425	-0.214411	0.0181966	0.0336929	-0.291196	0.0725592	-0.00220982	-0.318553	-0.129335	0.326819	-0.152833	0.0230242	-0.427912	-0.275312	-0.0358818	0.307155	-0.212989
MYC2c	-0.221798	0.0449625	-0.0186195	-0.133182	-0.165584	0.107158	-0.13336	-0.00247693	-0.25723	0.239187	0.338854	0.432741	-0.209884	0.0392377	0.0236687	0.0216596	-0.166301	0.0341988	-0.0313876	0.188974	-0.33718	0.358356	0.00619694	-0.216118	0.0380413	-0.00923054	0.0926292	-0.0734085	0.536217	-0.00654688	-0.00168337	0.00296576	0.16133	-0.141727	-0.0267134	-0.0242828	-0.260711	0.0488451	-0.000463059	-0.384384	-0.2188	0.185083	-0.256547	-0.0515804	-0.455918	-0.301823	0.0399813	0.289172	-0.307389
MYC3a	-0.537489	-0.710029	-0.510572	-0.225544	-0.537587	-0.593509	-0.231231	-0.406154	-0.247029	-0.503305	-0.617667	-0.717595	-0.424562	-0.437623	-0.616093	-0.547041	-0.330773	-0.576145	-0.51773	-0.268792	-0.444172	-0.07914	-0.256229	0.554888	-0.621772	-0.43449	-0.435814	-0.522351	-0.375231	-0.546433	-0.136148	-0.467796	-0.606051	0.550484	-0.230388	-0.377784	0.124903	-0.267896	-0.345296	-0.0426694	-0.238358	-0.322879	-0.297442	-0.42207	0.200314	0.0635081	0.247989	-0.0321867	-0.107762
MYC3b	0.127429	-0.25408	-0.30916	-0.260148	-0.148503	-0.328792	0.0752018	-0.131873	0.180151	-0.4854	-0.579682	-0.723575	-0.0815641	-0.287727	-0.339357	-0.192157	0.283936	-0.418272	-0.361261	-0.416795	0.0864964	-0.227766	-0.310206	0.456618	-0.339496	-0.311174	-0.260267	-0.0777901	-0.635717	-0.199522	-0.190662	-0.162264	-0.432416	0.281384	-0.180099	-0.188486	0.159575	-0.192497	-0.190455	0.350824	0.0412201	-0.370128	0.245524	-0.158312	0.653792	0.47474	-0.15368	-0.31907	0.071162
NIT2a	-0.0502521	-0.380248	-0.149687	-0.122742	-0.124553	-0.316144	0.112923	-0.230217	0.15806	-0.250141	-0.363089	-0.564025	-0.266879	-0.102618	-0.340699	-0.200904	-0.216248	-0.287806	-0.277339	-0.189911	-0.0753047	-0.000694639	-0.0546624	0.398756	-0.272221	-0.134916	-0.275904	-0.198854	-0.503724	-0.236254	-0.204171	-0.332715	-0.380844	0.239482	0.0309299	-0.262716	-0.0146572	-0.123326	-0.320594	0.110915	2.21706e-05	-0.296873	-0.131888	-0.258034	0.309641	0.131218	0.137297	-0.140312	0.219987
NIT2b	-0.337426	-0.520384	-0.350011	-0.157914	-0.293261	-0.163632	-0.0930684	0.338572	0.370081	-0.335527	-0.473739	-0.46528	-0.630574	-0.318644	-0.308089	-0.348865	0.0901452	-0.456029	-0.442389	-0.249223	-0.487997	-0.320875	-0.189309	0.198865	-0.363567	-0.301152	-0.0366789	-0.0184103	-0.256696	-0.11186	-0.213542	-0.365312	-0.348541	0.195797	-0.0713084	-0.398888	-0.310762	0.0372029	-0.377668	-0.413329	-0.129783	-0.247135	-0.271763	-0.356186	-0.0187568	-0.0340503	0.440202	0.0463987	-0.161949
NIT2c	0.151353	-0.1158	0.166573	0.0177785	0.0823094	0.348869	0.46739	0.323405	0.270547	0.176117	0.122129	0.00368198	-0.564662	0.238735	0.139411	0.234187	0.0746085	0.0604702	-0.00516956	0.114139	0.0482553	0.236591	0.147872	-0.233454	0.235329	0.216719	0.218763	0.482143	-0.0327026	0.419971	-0.341406	-0.357372	-0.248512	-0.0562262	0.316488	-0.293754	-0.611387	0.162047	-0.440921	-0.347205	0.175413	0.285203	-0.0372009	-0.132859	-0.180145	-0.0855419	0.16923	0.332152	0.00264514
NSP5	-0.526953	-0.782188	-0.832215	-0.350262	-0.748378	-0.708993	-0.413515	-0.336501	-0.178707	-0.746654	-0.864033	-0.715536	-0.226521	-0.730182	-0.825759	-0.819153	-0.0714523	-0.806557	-0.740034	-0.50864	-0.441533	0.0516937	-0.68751	0.477627	-0.860807	-0.738985	-0.60715	-0.611345	-0.541037	-0.707756	-0.0789872	-0.436091	-0.467403	0.522807	-0.559407	-0.605525	0.232779	-0.124692	-0.389474	-0.0717719	-0.292185	-0.602539	-0.345718	-0.442499	0.244327	0.203516	0.138733	-0.216715	-0.380845
PEN2a	-0.18848	-0.0759189	0.168444	0.104051	-0.0160164	0.135432	-0.128049	0.119733	-0.161018	0.248103	0.279737	0.229681	-0.32856	0.192409	0.04246	0.0175129	-0.157624	0.124196	0.0972654	0.252289	-0.393128	-0.258706	0.328119	-0.0901457	0.045629	0.213858	0.236653	0.0501183	0.617909	0.152571	0.31027	-0.150207	0.152962	-0.0183103	-0.0154007	0.132367	-0.066969	0.281616	0.12305	-0.289394	-0.101011	0.182728	0.00498406	0.0485022	-0.273971	-0.328271	0.0373889	0.314379	0.0769635
PEN2b	-0.104088	-0.141248	-0.217852	0.0856181	-0.124378	-0.248523	-0.228536	0.0674757	-0.248891	-0.118043	-0.168833	-0.23204	-0.0625789	-0.156011	-0.153275	-0.286906	0.115005	-0.210396	-0.179204	0.0247336	-0.195491	-0.224148	-0.0541139	0.258272	-0.211512	-0.155098	-0.232041	-0.373653	-0.153219	-0.340201	0.0449973	0.242616	-0.177734	0.253939	-0.171448	-0.0236621	0.426049	-0.261058	0.355556	0.460696	-0.26227	-0.180523	0.193459	0.181328	0.494601	0.560156	-0.421235	-0.0593935	-0.174736
POP2a	-0.225951	-0.413051	-0.433884	-0.251717	-0.487478	-0.453679	-0.337984	-0.372463	-0.0677682	-0.333869	-0.447047	-0.313487	0.060308	-0.370756	-0.498913	-0.493644	-0.149233	-0.41727	-0.402915	-0.302305	-0.0311731	0.387359	-0.551175	0.0477556	-0.481564	-0.436773	-0.140066	-0.345953	-0.177313	-0.38793	-0.1664	-0.324796	-0.432808	-0.0342982	-0.367468	-0.454847	-0.12228	-0.195104	-0.483484	-0.192366	-0.382183	-0.282037	-0.221148	-0.366762	0.182664	0.0102289	0.0605487	-0.502957	-0.248324
POP2b	0.0980207	-0.3037	-0.190239	0.0297752	-0.0497279	-0.149294	0.193206	-0.181752	-0.432121	-0.229912	-0.227257	-0.227324	-0.088413	-0.0909422	-0.25642	-0.26418	0.013442	-0.104764	-0.0940894	0.0393484	0.0881204	-0.0767367	-0.0271369	0.05233	-0.192064	-0.105863	-0.344565	-0.196632	-0.314723	-0.212146	0.0181414	-0.129668	-0.0398288	0.292292	-0.0878733	-0.148561	0.188346	-0.0749516	-0.0956451	0.396897	0.185907	-0.0573721	0.163574	0.000667568	0.159423	0.28117	-0.17173	0.240668	-0.130787
POP2c	0.0543676	-0.401503	-0.412473	-0.282449	-0.303616	-0.468271	0.101687	-0.183262	0.155096	-0.502396	-0.655401	-0.828998	-0.169058	-0.380345	-0.396219	-0.310058	0.115093	-0.473727	-0.426455	-0.389775	0.0722836	-0.0804915	-0.369425	0.373196	-0.398129	-0.435565	-0.30558	-0.250673	-0.762037	-0.373179	-0.30188	-0.234418	-0.559278	0.299794	-0.179415	-0.326497	0.0652183	-0.30277	-0.277116	0.225583	-0.112532	-0.350465	0.0353973	-0.2027	0.607759	0.47241	-0.060897	-0.400663	-0.102468
POP2d	0.0192256	0.0371938	-0.155205	-0.0629664	-0.0252144	-0.101357	-0.131703	-0.0560938	-0.198264	-0.137675	-0.0862287	-0.0788053	0.263813	-0.196823	0.0600688	0.0134011	0.29931	-0.0888689	-0.10387	-0.0885194	0.103541	-0.150129	-0.10551	0.103454	-0.0353204	-0.154086	-0.102066	-0.111723	-0.186165	-0.141685	-0.0360281	0.572451	-0.0621022	0.160329	0.147251	0.142673	0.337467	-0.333314	0.47592	0.361034	-0.266366	-0.192853	0.0753688	0.383221	0.263702	0.378479	-0.226619	-0.244346	-0.108614
PR1	0.306465	0.453695	0.731861	0.721887	0.740389	0.783548	0.290121	0.471812	0.133208	0.828453	0.762975	0.649816	0.0220774	0.866461	0.568217	0.425454	-0.0771591	0.810672	0.805797	0.861672	0.359128	-0.105801	0.72314	-0.388701	0.680923	0.873079	0.418022	0.556246	0.423385	0.683228	0.327576	0.235308	0.299432	-0.286089	0.665704	0.540331	0.0120496	0.320066	0.434632	0.217479	0.443857	0.690222	0.423757	0.521451	-0.114525	-0.0262834	-0.266153	0.44162	0.39979
SAL1a	-0.221077	-0.409324	-0.347615	-0.253855	-0.472327	-0.361829	0.0796258	-0.204873	-0.248248	-0.22535	-0.316449	-0.393965	-0.428161	-0.260556	-0.304879	-0.291273	-0.181798	-0.352722	-0.34423	-0.12446	-0.188026	0.367572	-0.242809	0.0326402	-0.276119	-0.362888	-0.136197	-0.32764	-0.289493	-0.366105	-0.17545	-0.52462	-0.386234	0.183645	-0.163088	-0.47563	-0.249308	-0.0210167	-0.432771	-0.336371	-0.229208	-0.0512158	-0.330054	-0.310847	-0.0512077	-0.0428979	0.156268	-0.0247238	-0.359062
SAL1b	0.667755	0.417944	0.243877	-0.0963688	0.326758	0.229216	0.732555	0.202357	0.0469465	0.200342	0.159855	-0.248234	-0.0955411	0.21697	0.410101	0.517732	0.389522	0.297879	0.286184	0.144661	0.500455	-0.151644	0.28953	-0.0967574	0.439194	0.126437	0.334703	0.288502	-0.270566	0.233165	-0.130021	0.126355	-0.048358	-0.127913	0.183795	0.299064	-0.0406656	-0.119864	0.231737	0.404554	0.240021	0.474906	0.535078	0.349268	0.471328	0.496722	-0.432753	-0.068201	-0.0564195
SAL1c	-0.11063	-0.296053	-0.30504	-0.13268	-0.193733	-0.2898	-0.109787	-0.251283	0.0712691	-0.219255	-0.378377	-0.403469	-0.132292	-0.233383	-0.20066	-0.257484	0.0176607	-0.320862	-0.340079	-0.187623	-0.00438903	0.172022	-0.305004	0.169691	-0.233119	-0.292054	-0.112633	-0.202807	-0.387002	-0.262732	-0.249085	-0.296934	-0.409628	0.219701	-0.0599077	-0.346957	-0.1583	-0.109183	-0.445816	-0.313866	-0.237621	-0.278914	-0.401799	-0.414293	-0.0284963	-0.121439	0.347839	-0.17965	-0.209247
SDI1a	0.324336	0.531593	0.613202	0.475803	0.734499	0.730523	0.344636	0.362522	-0.0388533	0.842952	0.79831	0.623666	0.0340522	0.807946	0.47505	0.412005	-0.108939	0.838632	0.823664	0.93303	0.27332	-0.183605	0.723559	-0.335153	0.602335	0.707164	0.316828	0.351741	0.440914	0.487099	0.417082	0.210824	0.61081	-0.18949	0.610696	0.771904	0.0443202	0.417346	0.544904	0.156006	0.557158	0.686513	0.292321	0.521666	-0.277695	-0.139382	-0.2297	0.560431	0.229305
SDI1b	0.341106	0.539544	0.283304	-0.0331235	0.563967	0.525094	0.206153	0.143159	-0.0851573	0.661338	0.587245	0.451183	0.218506	0.493044	0.213786	0.293979	0.136051	0.646093	0.666896	0.63031	0.210888	-0.162643	0.425959	-0.0780964	0.322406	0.26219	0.318435	0.0835199	0.369384	0.169243	0.480364	0.224978	0.677001	-0.121861	0.263894	0.767564	0.225032	0.320906	0.474574	0.213362	0.432805	0.398544	0.211695	0.282298	-0.253387	-0.185895	-0.148715	0.386919	-0.0247159
SDI1c	-0.292789	-0.43051	-0.210004	0.197213	-0.396915	-0.193693	-0.191689	-0.325654	-0.229735	-0.180405	-0.168771	0.00854131	-0.197774	-0.117771	-0.362156	-0.415134	-0.170864	-0.250887	-0.197811	-0.0144975	-0.348134	0.227637	-0.111567	0.186811	-0.308143	-0.0430896	-0.389003	-0.165474	-0.055251	-0.150895	0.52265	-0.233515	-0.124404	0.304562	-0.133291	-0.318378	0.473145	0.210205	0.0745303	0.112399	-0.0516725	-0.0965747	0.101152	0.0255649	0.00729306	0.0335974	-0.184425	0.234894	-0.0145068
SIRa	0.632783	0.587155	0.486932	-0.0323461	0.557873	0.350012	0.623019	0.182686	0.0736835	0.45226	0.438213	-0.025383	0.00189105	0.389855	0.626271	0.717244	0.298915	0.507343	0.446875	0.284422	0.407541	-0.299587	0.548101	-0.13456	0.620005	0.315355	0.544378	0.2913	0.017142	0.313209	-0.153348	0.298018	0.0797837	-0.197053	0.368064	0.546937	-0.185391	-0.237468	0.273937	0.26808	0.154291	0.439034	0.359188	0.265677	0.174609	0.175152	-0.125798	0.0359114	0.144428
SIRb	-0.0677453	0.076952	0.391643	0.510234	0.271944	0.13955	0.0155519	0.169796	0.0920503	0.0406417	0.13173	0.094284	0.105429	0.282829	0.178044	0.158743	-0.204232	0.212446	0.253991	0.119816	9.97602e-05	-0.453631	0.438735	0.0923989	0.178581	0.464245	-0.139208	0.226434	0.0361883	0.284135	0.29904	0.124322	0.249667	0.0999508	0.322289	0.285185	0.307002	0.259995	0.44461	0.283112	0.370951	0.0744595	0.293325	0.426765	0.147758	0.0875898	-0.151412	0.109105	0.653189
SLIM1a	-0.0209457	-0.475221	-0.22419	-0.19356	-0.222496	-0.370675	0.248476	-0.154495	0.101327	-0.408869	-0.523618	-0.78299	-0.379462	-0.184999	-0.380039	-0.193602	-0.0589192	-0.370597	-0.313722	-0.275311	-0.130549	-0.194603	-0.0637356	0.467822	-0.325511	-0.233633	-0.375423	-0.214813	-0.762267	-0.298582	-0.12383	-0.478607	-0.415692	0.572002	0.0351331	-0.266746	0.0640254	0.0139421	-0.288578	0.113797	0.123735	-0.414269	-0.0483615	-0.211999	0.329653	0.190961	0.138865	-0.019728	0.224018
SLIM1b	-0.0565145	0.196983	-0.0735561	-0.123522	-0.226426	-0.184984	-0.279619	-0.412763	-0.153131	0.0227125	0.129521	0.344951	0.589639	-0.186453	-0.0268119	-0.0359607	-0.251415	0.0199296	-0.0178061	-0.137235	0.0746536	0.639995	-0.370528	-0.232277	-0.0420925	-0.151229	-0.0806324	-0.308925	0.180596	-0.256036	-0.095781	0.128558	0.0896448	-0.252134	-0.447385	-0.0818667	-0.0355487	-0.254697	-0.204268	-0.0994255	-0.259471	-0.194418	-0.31852	-0.253912	-0.272979	-0.200567	0.0748186	-0.241965	-0.107587
SLIM1c	-0.556227	-0.802774	-0.615451	-0.191473	-0.628989	-0.51186	-0.289286	-0.280323	-0.226553	-0.570033	-0.642636	-0.533523	-0.3844	-0.479437	-0.731019	-0.682924	-0.186606	-0.619122	-0.535139	-0.307817	-0.509131	-0.0293866	-0.349393	0.49377	-0.712868	-0.474875	-0.593828	-0.450114	-0.404465	-0.508638	0.167919	-0.421197	-0.343568	0.641934	-0.270927	-0.491886	0.389555	0.102542	-0.163836	-0.0280642	-0.164896	-0.468374	-0.268555	-0.221773	0.0866754	0.0498887	0.123344	0.0718974	-0.161318
SOT16	0.292707	0.0756809	0.382703	0.158918	0.109108	0.069951	0.413947	-0.0275334	0.0557451	0.171115	0.148703	-0.103087	0.0498462	0.382112	0.147269	0.288657	-0.177178	0.218273	0.266201	0.0995429	0.413834	0.324219	0.200054	-0.133213	0.28323	0.349999	0.0285314	0.174379	-0.267255	0.193811	-0.00563574	-0.286886	-0.171335	-0.0398764	0.21094	-0.0954437	-0.122713	0.21336	-0.146044	0.173527	0.245974	0.000315762	0.166558	0.127038	0.190151	0.117048	-0.205957	-0.0234416	0.526527
SOT17	0.481727	0.262283	0.550842	0.112943	0.322978	0.257524	0.721533	0.243632	0.173198	0.255989	0.261432	-0.190003	-0.0764409	0.534662	0.288763	0.553644	-0.0344348	0.361133	0.395326	0.167634	0.488227	0.0162848	0.470227	-0.144144	0.450155	0.484028	0.152156	0.418393	-0.283116	0.412724	-0.0385003	-0.176337	0.0243971	-0.145877	0.428865	0.176658	-0.198815	0.28634	0.121992	0.340515	0.497543	0.226926	0.435018	0.429493	0.411312	0.349261	-0.38894	-0.0215304	0.686299
SOT18	-0.26464	-0.110927	-0.187056	-0.111488	-0.189085	-0.17892	-0.211635	-0.400166	-0.265653	-0.145337	-0.0585281	0.072683	-0.0294264	-0.234838	-0.17776	-0.137034	-0.113342	-0.140583	-0.0822423	-0.143837	-0.428274	-0.0767403	0.00134537	0.507157	-0.219428	-0.174906	-0.225242	-0.305501	0.202971	-0.261072	0.525482	-0.0833229	0.172939	0.385036	-0.300517	0.0122054	0.624619	0.148156	0.147046	0.0630951	0.0136544	-0.122919	-0.0898357	-0.194417	-0.297492	-0.336394	0.135511	0.4085	-0.1046
SOT18a	0.0468454	0.0477184	-0.119676	-0.0357389	-0.0884912	-0.0314028	-0.0326454	-0.213983	-0.240924	-0.0421822	0.0277522	0.208205	0.377259	-0.157355	-0.0473441	-0.0727989	0.0432947	0.0121531	-0.047833	-0.0682628	0.171501	0.355172	-0.226266	-0.252449	-0.036747	-0.0994832	-0.0440836	-0.0730846	0.0526924	-0.0759212	0.081299	0.0986387	0.257134	-0.249177	-0.192071	-0.119785	-0.0140607	0.0129887	-0.064428	0.0401275	0.0171717	-0.0534079	-0.144048	0.0228903	-0.17218	0.0153911	-0.0094261	-0.0769008	-0.116584
SOT18b	-0.0614574	-0.02795	-0.06793	-0.150913	-0.381383	-0.27104	-0.0562139	0.195233	0.00741315	-0.287795	-0.192934	-0.23577	0.137882	-0.226599	-0.0010948	0.0593438	0.11421	-0.305346	-0.327276	-0.430437	0.107071	0.242929	-0.317325	-0.281418	-0.0541179	-0.155463	-0.0175077	0.0350504	-0.133585	-0.0241605	-0.314558	-0.0203234	-0.109129	-0.265866	-0.169682	-0.363002	-0.374485	0.0536363	-0.0216578	-0.148732	-0.238058	-0.284378	-0.0674309	0.238255	0.352387	0.409443	-0.292408	-0.567898	0.133366
SOT18c	-0.0949666	0.136682	-0.167816	-0.26483	-0.193176	-0.394004	-0.265242	-0.217014	0.0864329	-0.281498	-0.195963	-0.101848	0.352003	-0.341274	-0.147466	-0.122207	-0.0812896	-0.18781	-0.149647	-0.388541	-0.217871	-0.153972	-0.21069	0.17666	-0.236467	-0.348385	-0.169592	-0.390332	-0.0556762	-0.389565	0.220839	0.0278893	0.410266	-0.0885631	-0.423994	0.104321	0.205417	0.0640943	0.115043	-0.0725232	-0.045744	-0.368708	-0.16292	-0.132789	-0.0345186	-0.153259	0.125525	-0.328708	0.0150015
SOT18d	-0.444845	-0.171671	-0.328047	-0.209501	-0.542705	-0.181738	-0.392598	-0.169813	-0.130585	-0.196103	-0.0888696	0.229562	0.181166	-0.366106	-0.233625	-0.236985	-0.138623	-0.291126	-0.341903	-0.295135	-0.243149	0.635693	-0.499239	-0.314901	-0.266047	-0.295139	-0.162855	-0.13966	0.172295	-0.166377	-0.256048	-0.0203325	-0.0601977	-0.129495	-0.425373	-0.420552	-0.27451	-0.129836	-0.321159	-0.462752	-0.391175	-0.255649	-0.535079	-0.286522	-0.403204	-0.210851	0.255498	-0.165527	-0.255572
SOT18e	0.187824	0.321434	0.222824	-0.0749604	0.146295	0.103053	-0.191606	0.135843	-0.00741232	0.247382	0.331995	0.374014	0.168758	0.0448764	0.257162	0.274897	0.243533	0.113286	0.0524007	-0.105381	-0.137686	-0.0688021	0.113362	0.00913852	0.186504	0.0523119	0.416222	-0.00598247	0.615378	0.0752481	0.105797	0.207431	0.235483	-0.234002	-0.145765	0.0722653	-0.0417999	-0.0111838	0.113766	-0.00340402	-0.203792	-0.0269866	0.192525	-0.00215972	-0.0239079	-0.0883794	-0.169795	0.0124026	-0.0181823
SOT18f	-0.207017	-0.671203	-0.437083	-0.0971511	-0.362808	-0.548563	-0.0641691	-0.473319	-0.0963178	-0.4653	-0.595625	-0.610137	-0.414843	-0.399938	-0.538838	-0.553536	-0.314072	-0.493988	-0.482054	-0.215967	-0.352269	-0.0491278	-0.261881	0.509874	-0.528476	-0.400072	-0.450729	-0.52787	-0.508796	-0.554702	-0.122368	-0.526668	-0.55055	0.536354	-0.194791	-0.423092	0.0912717	-0.29122	-0.543821	-0.00467875	-0.117688	-0.289366	-0.180176	-0.556624	0.140133	-0.0130242	0.281859	0.0677671	-0.205957
SSU2	0.455556	0.274923	0.228376	-0.0264821	0.284447	0.275969	0.704963	0.368843	-0.0184409	0.232576	0.200859	-0.165651	-0.446216	0.238511	0.38139	0.426254	0.275281	0.257809	0.231826	0.259547	0.165499	-0.278474	0.421243	-0.10888	0.402861	0.152438	0.324879	0.265944	-0.114262	0.236417	-0.0185853	-0.0835934	0.095912	-0.0338523	0.266428	0.241147	-0.170694	0.145699	0.20057	0.0908201	0.296024	0.547646	0.366429	0.30016	0.170166	0.254087	-0.242495	0.247277	-0.137724
SULTR1;2a	0.0133918	0.188517	0.126457	-0.0806703	-0.00887812	0.161146	-0.0705969	-0.0370265	-0.244842	0.374504	0.440907	0.491923	0.0544366	0.16007	0.102209	0.101879	-0.139734	0.248153	0.172473	0.267442	-0.140498	0.294299	0.0948323	-0.39123	0.139342	0.0742276	0.217637	-0.0919893	0.528513	0.00247855	0.00936571	0.0308241	0.251252	-0.19436	-0.122527	0.129174	-0.268924	-0.0101812	-0.0583685	-0.28301	-0.178743	0.151173	-0.160883	-0.0924421	-0.450812	-0.341081	0.0538296	0.192974	-0.186186
SULTR1;2b	-0.220293	-0.589294	-0.504311	-0.239938	-0.47816	-0.428858	-0.189786	-0.177689	-0.0356027	-0.472921	-0.613093	-0.54478	-0.194773	-0.355531	-0.591031	-0.546326	0.0577001	-0.549016	-0.502688	-0.344883	-0.123888	0.176757	-0.499161	0.198517	-0.552182	-0.441269	-0.344872	-0.271818	-0.503731	-0.368145	-0.0941747	-0.478956	-0.407192	0.311266	-0.244264	-0.560519	-0.0393762	0.0957316	-0.447673	-0.141565	-0.167113	-0.498321	-0.19641	-0.303041	0.226174	0.134363	0.0586018	-0.244941	-0.148943
SULTR1;3	0.152446	0.169098	0.0748653	-0.105285	0.330475	0.203442	0.116329	0.15675	-0.0917062	0.149625	0.137914	0.135811	-0.0119026	0.00282006	0.226828	0.205902	0.24008	0.210588	0.146561	0.0190679	0.0283638	-0.341635	0.289409	-0.0279811	0.166079	-0.0345898	0.406729	0.0586167	0.223471	0.0669413	-0.207249	0.193162	0.137095	-0.0351756	0.000684593	0.14628	-0.0777188	-0.252848	-0.0786102	3.68012e-05	-0.0656034	0.202922	-0.0190295	-0.170073	-0.218456	-0.226681	0.335817	0.111012	-0.223925
SULTR2;1a	0.609621	0.546613	0.373791	-0.114441	0.577708	0.521542	0.655709	0.251078	-0.0122733	0.586752	0.526986	0.154434	-0.195395	0.452802	0.509715	0.583893	0.289215	0.586667	0.539642	0.518272	0.308616	-0.246444	0.527688	-0.182628	0.562088	0.275866	0.575702	0.292989	0.216215	0.323728	0.04365	0.100179	0.27211	-0.178222	0.28134	0.585577	-0.180289	0.0603335	0.185306	0.0809345	0.300146	0.618219	0.28416	0.155392	-0.135318	-0.0777641	-0.066063	0.380395	-0.152389
SULTR2;1b	0.654223	0.587063	0.706249	0.246062	0.591587	0.547808	0.745316	0.432491	0.207419	0.508303	0.536094	0.114242	-0.146513	0.578674	0.778655	0.839594	0.315934	0.568076	0.503397	0.315614	0.457878	-0.232451	0.672637	-0.351512	0.79964	0.597748	0.628568	0.663965	0.106011	0.674021	-0.109224	0.170137	0.0675747	-0.33132	0.513517	0.392572	-0.345679	0.037333	0.254116	0.163544	0.300007	0.622378	0.541337	0.43459	0.194711	0.2174	-0.255598	0.1126	0.354012
SULTR3;1a	-0.0921031	0.198245	0.316724	0.250562	-0.0299478	0.180884	-0.102791	0.0255308	-0.0308026	0.324538	0.451546	0.593775	-0.0648322	0.201172	0.394091	0.240661	-0.236902	0.188214	0.126706	0.17717	-0.146653	0.446627	0.120574	-0.372501	0.353563	0.291873	0.274514	0.134111	0.483937	0.223933	-0.0459894	0.0685961	-0.0880963	-0.260077	0.092577	-0.106814	-0.287955	-0.0436996	-0.0875398	-0.42108	-0.331412	0.228479	-0.150275	-0.0512463	-0.458304	-0.409144	0.116665	0.13411	-0.0258421
SULTR3;1b	0.336284	-0.0175049	0.31458	0.0740671	0.199703	0.100932	0.71973	0.171761	0.189335	-0.0142116	0.00591202	-0.400827	-0.353592	0.228974	0.169311	0.391761	-0.0781267	0.142806	0.142484	0.0293938	0.135786	-0.330881	0.446733	0.128603	0.250921	0.274332	-0.0779294	0.262021	-0.430119	0.223855	-0.0685691	-0.250442	-0.0239079	0.269127	0.345675	0.116269	-0.0580249	0.203351	0.0652054	0.217941	0.486226	0.133536	0.253978	0.250815	0.245287	0.221802	-0.0881336	0.217365	0.487953
SULTR3;2	0.000350402	-0.571301	-0.5094	-0.12899	-0.235208	-0.440112	-0.048917	-0.395905	0.0321439	-0.457591	-0.629435	-0.637139	-0.241949	-0.385941	-0.521647	-0.55478	-0.0276347	-0.434824	-0.39939	-0.173934	-0.0973679	-0.175154	-0.334946	0.556701	-0.514787	-0.418559	-0.439432	-0.402831	-0.643423	-0.476723	-0.0394139	-0.174311	-0.548186	0.508709	-0.174662	-0.259298	0.432433	-0.328284	-0.230349	0.317153	-0.16498	-0.310565	0.0314497	-0.279781	0.423459	0.253469	0.00891906	-0.136384	-0.276035
SULTR3;4a	0.270258	0.234991	0.0380921	-0.096748	0.0819489	-0.140906	-0.0504457	-0.279394	0.0581721	0.0257835	-0.0335683	-0.127982	0.550861	-0.0153795	-0.0868113	0.0581422	0.0438654	0.0684259	0.0334198	-0.123573	0.278385	0.120764	-0.157091	0.0134805	-0.0490089	-0.07608	-0.00540899	-0.167484	-0.17334	-0.160963	-0.0692504	-0.0168709	0.0837701	-0.078529	-0.147048	0.191528	-0.0327437	-0.145279	-0.0972223	0.191757	0.100769	-0.187284	0.124577	-0.0729084	0.308693	0.176706	-0.145814	-0.444594	0.223622
SULTR3;4b	0.304527	0.439887	0.118099	-0.0370518	0.357204	0.430998	-0.0318185	0.270511	0.250891	0.250274	0.279543	0.493434	0.18293	0.16579	0.245466	0.19486	0.442522	0.242961	0.24612	0.103438	0.131554	-0.0276132	-0.0312912	-0.126174	0.229741	0.0939705	0.295615	0.321457	0.315446	0.302254	0.0952712	0.293805	0.303806	-0.261046	-0.0429151	0.232374	0.0262589	0.0886094	0.0656026	0.0242466	0.128953	0.154924	0.263851	-0.0445625	-0.180151	-0.147687	-0.065168	0.168533	-0.222097
SULTR3;5a	0.46788	0.517104	0.202143	0.00828666	0.345994	0.160581	0.167134	-0.0259304	-0.0965165	0.295956	0.269682	0.0269404	0.441499	0.17856	0.423127	0.392771	0.347057	0.333101	0.287502	0.202039	0.536302	-0.00297322	0.103423	-0.17635	0.378735	0.132865	0.28975	0.0682187	-0.0786473	0.0846159	-0.292837	0.622854	-0.165868	-0.163446	0.0934459	0.432797	0.078315	-0.596299	0.3263	0.495795	-0.201117	0.168967	0.306285	0.268119	0.398007	0.455963	-0.349393	-0.320861	-0.0421773
SULTR3;5b	0.166334	0.209491	0.0693577	-0.184673	0.121621	0.200575	0.0712626	0.0300368	-0.003467	0.327824	0.230905	0.129887	0.167314	0.265331	0.0892671	0.163337	0.0928885	0.193755	0.199251	0.215534	0.450271	0.514336	-0.104631	-0.243769	0.180414	0.0582807	0.208472	0.11734	0.0419633	0.112239	-0.2522	0.0794028	-0.11588	-0.23871	0.19031	0.0262538	-0.282174	-0.0263495	-0.0992148	-0.0643765	-0.0923775	0.0707575	-0.137463	0.0337654	-0.0173456	0.0158882	-0.118975	-0.141473	-0.108544
SULTR4;1a	0.165403	-0.218354	-0.296962	-0.191361	-0.193436	-0.336141	0.0894183	-0.242064	-0.153151	-0.249005	-0.392814	-0.523289	0.0543826	-0.126083	-0.452695	-0.34377	0.0557796	-0.227377	-0.142298	-0.0979482	0.212829	0.121956	-0.286679	0.243373	-0.34592	-0.281806	-0.287047	-0.320553	-0.544814	-0.368117	0.0889865	-0.274313	-0.230159	0.151983	-0.235159	-0.147665	0.273559	-0.00579141	-0.0957708	0.456948	0.0848455	-0.208472	0.275294	-0.00244487	0.626836	0.501957	-0.432588	-0.305715	-0.045905
SULTR4;1b	0.403157	0.300006	0.0525725	-0.150137	0.329729	-0.0309024	0.33109	-0.161996	-0.0815343	0.0591172	0.0571037	-0.182151	-0.00864455	-0.042783	0.301116	0.276159	0.122555	0.151215	0.0847	0.0721948	0.149597	-0.309238	0.177075	0.17477	0.221982	-0.0797316	0.139666	-0.165464	-0.170596	-0.156209	-0.293009	0.220203	-0.0621644	0.0947879	-0.0160828	0.334375	0.0233503	-0.497098	-0.0133994	0.215469	-0.0308985	0.160319	0.0538579	-0.172713	0.0573028	0.0274148	0.128882	0.0570625	-0.242407
SULTR4;2	-0.125712	0.343919	0.173196	0.00551279	0.174682	0.163003	-0.177112	0.00859866	-0.0768759	0.207551	0.340259	0.414655	0.211384	0.185701	0.115517	0.118255	-0.113393	0.251313	0.246047	0.184034	-0.110029	-0.206743	0.249919	-0.169857	0.106326	0.142336	0.0517349	0.0764793	0.502438	0.139561	0.349392	0.256174	0.727386	-0.29425	0.104294	0.499547	0.0582796	0.286032	0.485252	-0.152473	0.159604	0.211321	-0.0285741	0.277486	-0.311526	-0.310954	-0.00736068	0.0497514	0.0780207
SUR1	0.433757	-0.00692243	0.208376	-0.0417404	0.207284	0.100523	0.679444	0.11109	0.167544	0.0911684	-0.0401016	-0.484244	-0.439891	0.250507	0.137203	0.296789	0.132384	0.116564	0.135985	0.105058	0.248703	-0.185575	0.331623	0.136153	0.228096	0.153289	0.177473	0.222856	-0.431087	0.171396	-0.0752509	-0.337564	-0.284916	0.146902	0.30205	0.0335802	-0.133184	0.0802201	-0.113847	0.183891	0.291432	0.234091	0.327368	0.062756	0.354801	0.239094	-0.110133	0.100788	0.196206
SUS1a	-0.257751	-0.317146	-0.327314	-0.239539	-0.429034	-0.26308	-0.0395917	0.203828	-0.264972	-0.282487	-0.307689	-0.37227	-0.529506	-0.247942	-0.258777	-0.250622	0.255454	-0.456668	-0.432678	-0.214776	-0.417269	-0.0255917	-0.157157	0.074361	-0.285151	-0.327776	-0.0587921	-0.170671	-0.169586	-0.226033	0.0475599	-0.369642	-0.127125	0.163532	-0.127413	-0.397954	-0.172417	0.256095	-0.0583928	-0.234261	-0.17593	-0.183365	-0.0342488	-0.00608788	0.150184	0.218816	-0.112706	0.019938	-0.247027
SUS1b	-0.167784	-0.463679	-0.26474	-0.0925419	-0.155748	-0.207816	0.0725134	0.0760462	-0.0122256	-0.434595	-0.448453	-0.519633	-0.617677	-0.299033	-0.2448	-0.21771	0.156484	-0.379743	-0.34498	-0.258199	-0.507458	-0.72425	0.109344	0.540737	-0.315383	-0.218314	-0.188171	-0.0770987	-0.226619	-0.137224	0.171178	-0.290157	-0.157004	0.5725	-0.109454	-0.150898	0.297335	0.136139	-0.0089837	0.0243032	0.0651631	-0.165838	0.106015	-0.136251	0.112163	0.0114732	0.178161	0.316769	-0.0505178
SUS3	0.0122774	-0.22494	-0.310138	-0.110032	-0.321038	-0.352107	-0.126235	-0.271736	-0.134205	-0.337209	-0.403639	-0.360747	0.279305	-0.198778	-0.439283	-0.368323	0.0543978	-0.291852	-0.186761	-0.236279	0.252883	0.290951	-0.440247	0.166149	-0.366233	-0.259545	-0.367916	-0.23503	-0.444088	-0.291106	0.13579	-0.109444	-0.228057	0.0735689	-0.278122	-0.260504	0.368376	0.00893867	0.000390808	0.447803	-0.00895553	-0.312917	0.231983	0.10099	0.589302	0.512355	-0.490839	-0.412835	0.0232737
SUS5	0.304416	0.687553	0.762645	0.436267	0.563648	0.66158	0.315529	0.323673	0.0292123	0.821627	0.900779	0.735645	0.110667	0.737533	0.716145	0.668743	-0.109636	0.760805	0.696962	0.671706	0.26822	0.151064	0.632189	-0.544191	0.778915	0.74734	0.529164	0.479317	0.612098	0.61447	0.181893	0.265478	0.429445	-0.517806	0.537468	0.556335	-0.309096	0.218276	0.39626	-0.0567765	0.281236	0.68619	0.244074	0.45976	-0.293759	-0.154871	-0.207691	0.312951	0.328569
SUS6a	0.418599	0.588885	0.681619	0.273272	0.5651	0.693928	0.460006	0.349678	0.0355575	0.634738	0.73958	0.575562	-0.0391984	0.673791	0.583225	0.689418	0.0746958	0.631026	0.583815	0.45268	0.332737	0.0691236	0.582634	-0.338355	0.684903	0.692106	0.518611	0.660522	0.602756	0.73666	0.0987036	0.115778	0.314263	-0.444657	0.355303	0.388165	-0.216847	0.288491	0.226305	0.11983	0.409564	0.708501	0.485898	0.370609	-0.0678478	-0.0354257	-0.357751	0.361618	0.322818
SUS6b	0.271648	0.617626	0.694271	0.47171	0.595917	0.707254	0.202662	0.319138	-0.0123921	0.771944	0.82431	0.712041	0.106744	0.704845	0.618282	0.572884	0.0218071	0.73095	0.682032	0.642488	0.215468	-0.0453792	0.638987	-0.396832	0.674526	0.754023	0.572455	0.535781	0.71534	0.669269	0.294243	0.269904	0.357921	-0.426226	0.361485	0.56904	-0.07144	0.220068	0.400668	0.089582	0.267855	0.687407	0.409431	0.401012	-0.183715	-0.127622	-0.251946	0.341335	0.338055
SWEET1a	0.151141	0.256008	0.521525	0.287365	0.394179	0.502345	0.151228	0.31916	0.043626	0.566835	0.595552	0.490743	-0.212034	0.422997	0.533923	0.464033	-0.00160926	0.477138	0.400759	0.399115	-0.0578916	-0.216383	0.561993	-0.234912	0.512611	0.512173	0.628991	0.376583	0.722842	0.492075	0.0888046	0.115219	0.0604224	-0.209624	0.253225	0.247399	-0.22479	0.0488795	0.0787752	-0.175398	-0.0310342	0.465068	0.129352	0.0774954	-0.354305	-0.340709	0.12391	0.429193	0.145279
SWEET1b	-0.29227	-0.00160512	-0.271249	-0.18458	-0.170458	-0.409747	-0.376356	-0.292304	-0.123068	-0.299992	-0.24142	-0.153047	0.268792	-0.404072	-0.215793	-0.239895	-0.231943	-0.194037	-0.181503	-0.243308	-0.330419	-0.345335	-0.165147	0.311131	-0.333865	-0.355049	-0.245336	-0.509472	0.0303156	-0.475377	0.136998	0.0345753	0.294977	0.141086	-0.405184	0.218404	0.283657	-0.083845	0.113594	-0.0876993	-0.0723688	-0.266234	-0.287301	-0.193688	-0.110855	-0.21582	0.254714	-0.186302	-0.0835877
SWEET2a	-0.520531	-0.750125	-0.456333	-0.213105	-0.451131	-0.33671	-0.223546	0.018422	0.244485	-0.498425	-0.571816	-0.491918	-0.566127	-0.373762	-0.61464	-0.537634	-0.15675	-0.576622	-0.494653	-0.32465	-0.614292	-0.261088	-0.235605	0.517718	-0.606503	-0.355251	-0.457389	-0.208556	-0.314935	-0.285196	0.0844578	-0.388961	-0.251575	0.471553	-0.0594106	-0.420312	0.111952	0.169005	-0.213491	-0.1887	-0.0224433	-0.486864	-0.299734	-0.287313	-0.0264338	-0.0813255	0.346283	0.193867	0.00356501
SWEET2b	-0.389983	-0.563844	-0.427017	-0.204273	-0.367619	-0.335424	-0.212144	0.159295	0.337209	-0.429402	-0.57336	-0.535537	-0.395739	-0.365648	-0.422305	-0.451914	-0.0553481	-0.522532	-0.473282	-0.28945	-0.34385	-0.132998	-0.380982	0.240554	-0.463263	-0.399699	-0.293165	-0.212967	-0.474923	-0.30954	-0.317062	-0.310088	-0.404474	0.292798	0.0116594	-0.408147	-0.284089	-0.0688254	-0.384011	-0.349886	-0.143768	-0.466572	-0.412389	-0.349288	0.0284464	0.0193885	0.410316	-0.0973302	-0.137381
SWEET3a	0.221659	0.4994	0.362934	-0.0480388	0.361684	0.506892	0.03312	0.254333	-0.0407391	0.675528	0.704803	0.655657	0.0497143	0.445583	0.341421	0.392047	0.0961092	0.492066	0.449665	0.453544	0.0424645	0.145572	0.315743	-0.246149	0.399626	0.309299	0.520556	0.203211	0.757034	0.311732	0.153871	0.262581	0.362201	-0.383859	0.160732	0.407537	-0.146739	0.121392	0.255448	-0.0465846	-0.00199245	0.400289	0.15614	0.172593	-0.265661	-0.212997	-0.206616	0.27844	-0.0849012
SWEET3b	0.0730054	0.00500439	0.199367	0.260373	0.353275	0.434053	0.0757713	0.265521	-0.0731864	0.40144	0.364825	0.397419	-0.294034	0.323818	0.127875	0.072852	0.0150473	0.317443	0.285498	0.480038	-0.15815	-0.297662	0.406282	0.0672356	0.176571	0.304523	0.166229	0.174062	0.473775	0.253383	0.400291	-0.0164601	0.329334	0.170404	0.352751	0.256387	0.158117	0.411495	0.253759	-0.0284807	0.285781	0.364973	0.159008	0.214088	-0.299577	-0.23657	-0.0702081	0.648544	-0.0779982
SWEET4b	0.189059	0.448785	0.0723	-0.062927	0.143662	-0.0227506	-0.216503	-0.050237	0.00925205	0.116107	0.135938	0.105092	0.673377	-0.066379	0.255884	0.212426	0.368196	0.164257	0.153628	-0.088464	0.243872	-0.129491	-0.0206143	-0.0867466	0.144232	-0.0743004	0.220292	-0.0894685	0.0176366	-0.0782567	0.0345192	0.713794	0.158388	-0.208222	-0.00828091	0.400238	0.254049	-0.440474	0.521844	0.373451	-0.278482	-0.135956	0.181016	0.305687	0.274483	0.30559	-0.195453	-0.508299	0.0351426
SWEET5	0.374316	0.21063	0.180304	-0.0704181	0.30125	0.0879386	0.621585	0.141499	-0.0792714	0.0976129	0.133955	-0.133982	-0.190119	0.188619	0.207833	0.270951	-0.0333433	0.234461	0.272412	0.188842	0.249757	-0.174015	0.365194	0.0723881	0.268838	0.0924668	-0.0149219	-0.00352633	-0.266562	-0.00463379	0.0255325	0.0784184	0.256176	-0.0693334	0.228036	0.216111	0.117729	0.0474011	0.261794	0.419542	0.364097	0.290802	0.216914	0.282207	0.1613	0.239047	-0.2129	0.223903	-0.011318
SWEET7	-0.406248	-0.562151	-0.440514	-0.148922	-0.406856	-0.470183	-0.189902	-0.486534	-0.236021	-0.390993	-0.440961	-0.415981	-0.251995	-0.470724	-0.43114	-0.41964	-0.346708	-0.439014	-0.510026	-0.209357	-0.471402	0.0284654	-0.28286	0.323992	-0.473519	-0.392543	-0.401087	-0.517625	-0.281525	-0.52317	-0.252851	-0.438614	-0.365734	0.549081	-0.212271	-0.309919	-0.139611	-0.287411	-0.552821	-0.344774	-0.170761	-0.336969	-0.561422	-0.599749	-0.274172	-0.261041	0.576849	0.147432	-0.189271
SWEET10	-0.0971408	0.327552	0.176028	-0.0622839	0.0443698	0.209526	-0.200736	-0.0347771	-0.129931	0.326345	0.484575	0.648691	0.220023	0.123787	0.196505	0.183076	-0.144459	0.267927	0.227352	0.155274	-0.142405	0.204158	0.105493	-0.291694	0.182727	0.128622	0.236072	0.0342705	0.726535	0.129594	0.204428	0.236135	0.471573	-0.377394	-0.141865	0.22776	-0.0660477	0.105061	0.168492	-0.256714	-0.119667	0.16948	-0.176001	0.0161559	-0.53612	-0.455427	0.0872392	0.167014	-0.0783858
SWEET11a	0.397293	0.590751	0.55972	0.337095	0.548076	0.515255	0.212517	0.0995893	0.134073	0.614814	0.704141	0.75658	0.236486	0.554278	0.503409	0.42628	-0.2472	0.648717	0.601501	0.542143	0.311229	0.223493	0.343032	-0.362118	0.573387	0.54419	0.271092	0.281356	0.478988	0.396312	0.0678045	0.247308	0.363297	-0.41884	0.236967	0.450929	-0.099034	0.0673951	0.121854	0.0372127	0.254823	0.521818	0.198726	0.145189	-0.311693	-0.293473	-0.146951	0.265727	0.0993565
SWEET11b	0.259112	0.449654	0.448466	0.0315798	0.333626	0.441531	0.135863	0.51205	0.31904	0.345608	0.418048	0.34181	-0.122367	0.252595	0.590988	0.599858	0.45261	0.253009	0.173849	-0.0286929	-0.00763775	-0.231661	0.349349	-0.26893	0.50323	0.296419	0.713641	0.559128	0.534265	0.562276	-0.13628	0.225447	0.119365	-0.399554	0.234546	0.144182	-0.465623	0.0139336	0.0834176	-0.259089	-0.0693427	0.303596	0.263011	0.10213	-0.103842	-0.117985	0.0448845	0.0456977	0.101001
SWEET11c	-0.331306	0.0801433	0.265182	0.288618	0.107488	0.262522	-0.238277	0.219942	0.141235	0.119701	0.229798	0.40262	0.00636316	0.132474	0.245289	0.149294	-0.130449	0.176428	0.170192	0.0488744	-0.182603	-0.291338	0.293735	-0.189472	0.169286	0.311229	0.262213	0.381763	0.587767	0.424773	0.179656	0.170076	0.241769	-0.251895	0.167889	0.16045	-0.0715793	0.169986	0.215987	-0.322154	0.0062317	0.272003	-0.052159	0.14719	-0.367784	-0.400729	0.275424	0.0848782	0.240856
SWEET12a	-0.356942	0.137632	0.159941	0.223926	-0.0429912	0.274882	-0.353474	0.144771	-0.125961	0.274153	0.393232	0.684545	0.0271901	0.155251	0.136266	0.0362305	-0.134447	0.164556	0.15803	0.181618	-0.281092	0.211612	0.126911	-0.253027	0.119493	0.225809	0.197182	0.181593	0.71045	0.262121	0.284746	0.13605	0.27219	-0.245078	0.0472012	0.044315	0.00311271	0.226518	0.217132	-0.305767	-0.119128	0.291817	-0.0368193	0.137733	-0.431682	-0.362479	0.00401891	0.193081	-0.0389292
SWEET12b	-0.0189673	0.438452	0.0749954	-0.12164	0.00156526	0.0622528	-0.274528	0.230099	0.244103	-0.0233208	0.0974203	0.264454	0.519964	-0.135649	0.276673	0.26194	0.335672	0.00825686	-0.00118728	-0.339956	0.144129	0.0645982	-0.182856	-0.257855	0.148523	-0.0804556	0.268749	0.212423	0.234402	0.169172	-0.16091	0.511418	0.244603	-0.484871	-0.0650217	0.0968272	-0.161517	-0.163948	0.261953	-0.0820301	-0.190985	-0.060711	0.029283	0.194547	0.0601569	0.108653	-0.0607188	-0.50843	0.0105128
SWEET14b	-0.353499	-0.455433	-0.391675	-0.149996	-0.228081	-0.206044	-0.263694	0.175193	0.506849	-0.336577	-0.482366	-0.367561	-0.336697	-0.333997	-0.335358	-0.405296	-0.0925226	-0.429679	-0.405967	-0.213142	-0.312137	-0.154927	-0.393205	0.26192	-0.394889	-0.341887	-0.253283	-0.12287	-0.32367	-0.212567	-0.343494	-0.205904	-0.331216	0.230986	0.0453057	-0.28638	-0.272852	-0.0808053	-0.377117	-0.432219	-0.0981745	-0.346175	-0.459858	-0.392873	-0.0957105	-0.122574	0.482439	-0.0425268	-0.21662
SWEET17a	-0.179167	-0.0504623	0.14923	0.250116	-0.0867974	-0.0161021	-0.14519	-0.0522246	0.0817313	0.109665	0.132864	0.12021	-0.0567123	0.00774701	0.161165	0.0315853	-0.258008	0.0429017	0.0112744	0.0917161	-0.205212	-0.0386214	0.0839112	-0.0465192	0.0960345	0.208181	0.175009	0.0213908	0.33245	0.101933	0.255628	-0.0382965	-0.0765417	-0.182162	-0.044505	-0.0060815	-0.0250562	0.0844643	0.0378493	-0.232602	-0.16328	0.048868	-0.156726	0.00586255	-0.195722	-0.213014	0.157975	0.0522543	0.213012
SWEET17b	0.695504	0.517482	0.32395	-0.00606095	0.627275	0.3333	0.423114	0.179451	0.00144244	0.358302	0.333328	0.104523	0.116396	0.351923	0.338329	0.395808	0.293539	0.43661	0.401263	0.299571	0.389313	-0.315718	0.319771	0.0132014	0.38305	0.237207	0.319933	0.13368	0.0968564	0.176311	-0.0264317	0.145653	0.257087	-0.134225	0.0199381	0.472893	0.0422737	-0.0154297	0.0925081	0.429417	0.337829	0.285372	0.485721	0.0793827	0.231315	0.16473	-0.319065	0.166986	0.00839375
SWEETIE	0.113342	0.465501	0.409663	0.308341	0.322317	0.378011	0.0189017	0.0535649	-0.192512	0.415949	0.579731	0.737017	0.47641	0.39102	0.327708	0.285431	-0.178156	0.507507	0.490763	0.350283	0.247836	0.2721	0.247042	-0.416336	0.386664	0.437343	0.0789834	0.176989	0.448841	0.283496	0.251814	0.269981	0.590982	-0.33613	0.0874699	0.315063	0.0659131	0.263391	0.273476	0.0973171	0.277	0.239059	0.0501741	0.288027	-0.378201	-0.211618	-0.154375	0.232533	0.235151
TGG1a	0.377087	0.544524	0.676252	0.425306	0.609075	0.507622	0.35801	0.424301	0.156891	0.587178	0.596816	0.282309	0.101215	0.73183	0.507501	0.508183	0.0706431	0.617254	0.666839	0.558922	0.39982	-0.270086	0.682119	-0.1991	0.596027	0.701043	0.316597	0.463268	0.189372	0.546981	0.389696	0.429281	0.385098	-0.426263	0.618366	0.62051	0.167714	0.264855	0.799527	0.542426	0.389901	0.465532	0.611629	0.811073	0.371201	0.386619	-0.590728	0.0588757	0.58034
TGG1b	0.726156	0.667965	0.522116	0.00559806	0.596753	0.580346	0.704123	0.398821	0.0884597	0.611408	0.583649	0.196548	-0.113252	0.525711	0.678627	0.73872	0.455771	0.605912	0.548965	0.42861	0.45248	-0.169285	0.561452	-0.336568	0.716348	0.394212	0.69196	0.499155	0.198403	0.509851	0.00189903	0.229832	0.228277	-0.356857	0.371466	0.506278	-0.241948	0.05554	0.308793	0.171204	0.246686	0.661947	0.498527	0.378876	0.0991872	0.163536	-0.302064	0.170363	-0.0170603
TGG1c	0.680599	0.626247	0.534138	0.0726166	0.657093	0.673198	0.39475	0.472282	0.320646	0.646664	0.618916	0.407102	0.0040439	0.533847	0.657361	0.674745	0.562151	0.561876	0.489362	0.363493	0.378144	-0.193347	0.447356	-0.279613	0.667821	0.447014	0.709045	0.598135	0.418867	0.617979	0.00286012	0.402236	0.207358	-0.371618	0.376275	0.442767	-0.211089	0.0427451	0.281227	0.129342	0.122939	0.439015	0.470948	0.298132	0.0332344	0.0670121	-0.259051	0.191725	0.0353726
TGG1d	0.267011	0.498995	0.213091	0.0580621	0.341416	0.243208	-0.154334	0.124565	0.42102	0.209864	0.188742	0.263085	0.607387	0.0849301	0.278544	0.285973	0.339829	0.285108	0.284735	-0.0581031	0.244614	-0.211868	0.0257147	-0.0339972	0.212263	0.0976511	0.288223	0.216355	0.152022	0.208758	0.15844	0.427092	0.330004	-0.204927	0.0462537	0.435481	0.164073	-0.0300664	0.305913	0.125271	0.118259	-0.0121374	0.225615	0.14427	0.0584827	-0.0120455	-0.0258933	-0.27696	0.177461
TGG1e	-0.335877	-0.0753917	0.397108	0.537975	-0.028581	0.167347	-0.111593	0.387175	0.146676	0.133673	0.203983	0.274563	-0.0865514	0.382578	0.12945	0.0526237	-0.372456	0.0895576	0.127207	0.146793	-0.00296907	0.222293	0.218694	-0.365187	0.189894	0.513896	-0.0313995	0.363588	0.161585	0.414111	0.0358647	-0.109386	0.00678981	-0.289576	0.41592	-0.201933	-0.300085	0.398103	0.113654	-0.198637	0.108965	0.0956602	0.00924491	0.384204	0.00860888	0.0359867	-0.14718	-0.0587514	0.594587
TGG1f	0.667331	0.600774	0.415642	-0.0797535	0.642953	0.635867	0.675137	0.339032	-0.00490173	0.689167	0.611001	0.226277	-0.140272	0.575613	0.503233	0.599558	0.350727	0.669643	0.632383	0.626999	0.430093	-0.181334	0.55381	-0.25978	0.601064	0.356332	0.585192	0.38796	0.230232	0.416656	0.0574935	0.211215	0.303238	-0.25033	0.373557	0.649136	-0.141985	0.0821366	0.31823	0.225029	0.338933	0.683893	0.411891	0.327292	-0.00633812	0.0817794	-0.265831	0.339548	-0.121404
TGG1g	-0.248662	-0.0390387	0.0640241	0.250127	-0.0973067	0.0648896	-0.0383608	0.275534	-0.117119	0.115921	0.0699277	0.135108	-0.0527702	0.136741	0.0600506	-0.0783549	-0.238274	0.110791	0.167822	0.185142	0.0535417	0.219981	0.0755169	-0.329391	0.0791058	0.109703	0.00931419	0.00646635	0.00863587	0.032755	-0.0903885	-0.157383	-0.051166	-0.00614112	0.00409885	-0.15122	-0.107914	0.163118	-0.0361125	-0.220754	-0.0315219	0.194292	-0.163464	0.0742843	-0.14613	-0.0608441	0.0204936	0.00512415	-0.0606374
TGG1i	-0.143364	-0.135095	-0.196069	-0.129198	-0.432575	-0.200914	-0.120414	-0.216195	-0.0724127	-0.110854	-0.0844615	0.118571	0.170116	-0.168451	-0.22017	-0.203826	-0.222517	-0.210606	-0.214559	-0.185031	0.105996	0.924172	-0.499697	-0.294377	-0.151411	-0.193338	-0.171262	-0.150988	-0.121182	-0.176888	-0.275853	-0.179213	-0.256543	-0.252004	-0.259102	-0.534896	-0.293527	-0.120816	-0.445535	-0.183479	-0.247538	-0.160299	-0.285175	-0.223188	-0.066397	0.0383405	-0.0480415	-0.271462	-0.171795
TGG1j	-0.0624849	-0.007437	0.335958	0.497665	0.134559	0.201127	0.0723077	0.041988	-0.0911951	0.260035	0.293699	0.259579	-0.0861626	0.234265	0.359377	0.179509	-0.251493	0.303758	0.255668	0.364363	-0.0628711	-0.143032	0.383325	-0.231952	0.317266	0.41837	0.163201	0.141474	0.174205	0.229357	0.135408	0.0932071	-0.118923	0.108221	0.316945	0.16539	0.00553634	-0.03639	0.150038	-0.122613	-0.0730263	0.247728	-0.0293783	0.191316	-0.299166	-0.227155	0.185312	0.240867	0.239459
TGG1k	0.313235	0.582434	0.75113	0.609345	0.703809	0.671472	0.315605	0.285247	-0.00684204	0.822475	0.865005	0.792019	0.157186	0.797948	0.631071	0.505619	-0.273843	0.834685	0.798769	0.81345	0.32423	0.0928802	0.682877	-0.442495	0.729749	0.797324	0.322803	0.355809	0.473317	0.51533	0.284424	0.231061	0.526372	-0.344071	0.599027	0.561187	-0.0831276	0.311791	0.373931	0.0831872	0.451995	0.630225	0.186217	0.426363	-0.388943	-0.243165	-0.140416	0.497648	0.335991
TGG2a	0.209354	0.0906295	0.342339	0.216289	0.467372	0.244254	0.455937	0.411012	0.118062	0.129766	0.113937	-0.200447	-0.477448	0.295778	0.281668	0.304699	0.0824977	0.236066	0.257284	0.232674	-0.121953	-0.84603	0.674077	0.278319	0.273535	0.325036	0.156463	0.219686	-0.0648575	0.243702	0.183271	-0.0600412	0.188499	0.228375	0.394997	0.371962	0.122087	0.229852	0.310738	0.229613	0.446976	0.285332	0.365371	0.239907	0.130339	0.0628366	0.0135833	0.438864	0.309024
TGG2b	0.208536	0.407285	0.828456	0.568868	0.480333	0.634892	0.365242	0.569786	0.148262	0.599935	0.670153	0.496904	-0.081102	0.77056	0.631547	0.637233	-0.0412116	0.589729	0.57874	0.428475	0.319193	0.0451145	0.694703	-0.502185	0.719518	0.856818	0.530571	0.738533	0.425963	0.820137	0.0815236	0.0781933	0.139006	-0.468955	0.620014	0.187009	-0.343751	0.365809	0.272585	0.0309409	0.294099	0.558465	0.423059	0.555793	0.0233725	0.0447822	-0.286867	0.153524	0.673004
TGG2c	0.708471	0.615251	0.40469	-0.107869	0.581236	0.541832	0.665738	0.308805	0.0113085	0.599786	0.547424	0.171523	-0.131311	0.464797	0.555412	0.639286	0.43218	0.580561	0.521854	0.460289	0.383768	-0.19512	0.506999	-0.241082	0.605814	0.284486	0.632738	0.361962	0.213124	0.379163	0.0197121	0.184105	0.261935	-0.255684	0.27806	0.548339	-0.182576	0.0342934	0.251527	0.170512	0.251927	0.621158	0.426828	0.260169	0.0282622	0.0889312	-0.243069	0.256145	-0.146317
TGG6a	0.145026	-0.158252	-0.226319	-0.193292	-0.293819	-0.280286	0.0150932	-0.21329	-0.124864	-0.216534	-0.268396	-0.241773	0.0401593	-0.217427	-0.134917	-0.171802	0.218788	-0.263074	-0.290325	-0.23921	0.139704	0.376859	-0.376709	-0.214958	-0.138841	-0.298807	0.00901568	-0.159764	-0.373003	-0.227363	-0.24459	-0.159126	-0.369708	-0.0511537	-0.187589	-0.405879	-0.275172	-0.245428	-0.40432	-0.0886363	-0.337595	-0.260133	-0.0350728	-0.223774	0.157123	0.157177	-0.01121	-0.365165	-0.238049
TGG6b	-0.352624	-0.565519	-0.495437	-0.13775	-0.331654	-0.427164	-0.227043	-0.159234	0.0521347	-0.42456	-0.572851	-0.557344	-0.358214	-0.412406	-0.556018	-0.570061	-0.0952628	-0.470316	-0.372248	-0.214588	-0.505085	-0.339946	-0.20511	0.677782	-0.581358	-0.426784	-0.431232	-0.481933	-0.421002	-0.51806	0.20108	-0.281038	-0.285995	0.578547	-0.250651	-0.222396	0.47833	-0.0639179	-0.0830334	0.148456	-0.0526357	-0.375785	-0.107251	-0.319955	0.190099	0.0932151	0.180426	0.129651	-0.169582
TGG6c	-0.480547	-0.32421	0.155865	0.449235	-0.250641	0.000479112	-0.217268	0.0185501	0.114683	0.000186159	0.0468054	0.21201	-0.0661608	0.111758	-0.0345926	-0.120194	-0.539771	-0.0665878	-0.0893882	0.0394707	-0.147143	0.438642	-0.0253794	-0.299868	0.000912406	0.304529	-0.230574	0.152942	0.0735473	0.190516	-0.142514	-0.230827	-0.211215	-0.012358	0.233884	-0.385319	-0.355122	0.139439	-0.251138	-0.433016	-0.0407492	-0.0695886	-0.392454	-0.0257193	-0.320081	-0.216336	0.250996	0.0687233	0.386067
TIFY3Ba	0.116068	0.585058	0.472418	0.30021	0.468045	0.470097	-0.0417318	0.479452	0.141162	0.474603	0.529985	0.563702	0.332437	0.389795	0.47574	0.40759	0.131783	0.51756	0.505476	0.310992	0.116917	-0.299298	0.424571	-0.327543	0.440214	0.395174	0.411161	0.329557	0.507214	0.402553	0.282114	0.359324	0.669533	-0.355898	0.346148	0.568372	-0.0571894	0.318544	0.55139	-0.057153	0.289189	0.374389	0.234158	0.477683	-0.169824	-0.110369	-0.125274	0.0341087	0.230894
TIFY3Bb	-0.352653	-0.726013	-0.500197	-0.203403	-0.468319	-0.50209	-0.137228	-0.169366	0.18887	-0.554176	-0.709342	-0.769095	-0.442844	-0.420183	-0.607827	-0.543765	-0.120792	-0.619853	-0.551405	-0.36559	-0.343974	-0.131649	-0.336642	0.535625	-0.601075	-0.423702	-0.457216	-0.311812	-0.621883	-0.407771	-0.13381	-0.376176	-0.583791	0.46929	-0.0966672	-0.465704	0.117547	-0.14667	-0.300175	0.0160129	-0.157966	-0.465443	-0.188844	-0.298967	0.35766	0.225692	0.179242	-0.153169	-0.0288962
TIFY3Bc	-0.0686496	-0.480726	-0.39672	-0.16652	-0.149233	-0.308013	0.0498387	-0.0139088	0.275983	-0.462124	-0.619015	-0.746756	-0.446984	-0.33351	-0.408933	-0.368017	0.107158	-0.430305	-0.363735	-0.250242	-0.244458	-0.544558	-0.14159	0.625956	-0.434423	-0.339929	-0.316732	-0.172561	-0.574605	-0.274081	-0.0457866	-0.198005	-0.404329	0.479961	-0.0823199	-0.136443	0.304108	-0.152391	-0.0857714	0.236391	0.0434315	-0.24086	0.111912	-0.190487	0.46068	0.303709	0.0710147	-0.0233105	-0.0995423
TIFY5Aa	-0.196922	-0.577507	-0.518823	-0.183428	-0.400398	-0.469658	-0.086549	-0.37976	-0.216528	-0.520941	-0.600057	-0.586157	-0.256703	-0.417731	-0.608956	-0.535248	-0.00876736	-0.478365	-0.374974	-0.265452	-0.351477	-0.224854	-0.249905	0.673701	-0.590377	-0.434121	-0.558034	-0.468547	-0.520639	-0.522175	0.373555	-0.35582	-0.237525	0.717673	-0.312819	-0.249586	0.675486	0.0923763	-0.0296022	0.312832	0.0445886	-0.408836	0.0652495	-0.179239	0.265563	0.168285	-0.059652	0.153284	-0.130499
TIFY5Ab	-0.055425	-0.531449	-0.363709	-0.14034	-0.255553	-0.306116	0.207364	-0.247986	-0.0659366	-0.444523	-0.51009	-0.589379	-0.484443	-0.335281	-0.42486	-0.315619	-0.0287278	-0.354994	-0.307057	-0.214504	-0.352578	-0.386782	-0.0296376	0.604747	-0.406726	-0.307854	-0.396519	-0.246966	-0.48215	-0.316157	0.254073	-0.450614	-0.217232	0.706028	-0.168765	-0.187244	0.468498	0.128374	-0.119412	0.158419	0.183022	-0.154511	0.0942456	-0.188037	0.152535	0.0437445	0.0924138	0.287177	-0.097723
TIFY5B	-0.121566	-0.450053	-0.26238	-0.0800041	-0.219861	-0.0993316	0.273318	0.045409	-0.0153971	-0.275623	-0.344855	-0.390712	-0.639642	-0.267153	-0.18124	-0.167869	0.0172604	-0.234958	-0.232163	-0.10906	-0.366085	-0.332189	0.0761426	0.252189	-0.203051	-0.231978	-0.089549	-0.0360534	-0.267607	-0.110661	0.0641724	-0.444449	-0.20115	0.50498	-0.0287285	-0.234229	0.0620867	0.13306	-0.209656	-0.225837	0.0987328	0.122282	-0.0630732	-0.190986	-0.142509	-0.135161	0.313899	0.350482	-0.269672
TIFY6Ba	-0.374009	-0.0753553	0.0248388	0.153907	-0.139195	0.136403	-0.236577	-0.00519965	-0.272728	0.0935335	0.236236	0.443747	-0.15158	0.012703	0.0270554	-0.0505663	-0.208818	0.0578103	0.0262559	0.155229	-0.392209	-0.0242917	0.148152	-0.140667	-0.00410746	0.131131	0.0176711	0.0727314	0.594921	0.141475	0.293277	0.0349653	0.239717	0.0104247	-0.0389109	0.0547494	0.0891192	0.215291	0.19925	-0.305826	-0.0951421	0.237413	-0.122069	0.104923	-0.470379	-0.38117	0.0911509	0.336647	-0.0907407
TIFY6Bb	0.523038	0.113361	0.118589	-0.174148	0.0575541	0.0901585	0.63834	0.0110715	0.0207037	0.119009	0.0647825	-0.241233	-0.336905	0.0930717	0.218611	0.323842	0.182443	0.118574	0.0528421	0.0469363	0.256422	0.102077	0.136974	-0.180182	0.268545	0.00834086	0.337804	0.189131	-0.166822	0.138733	-0.243744	-0.253676	-0.273569	-0.0869378	-0.0086173	-0.0579885	-0.324173	-0.115356	-0.267002	-0.0224296	0.00855111	0.387725	0.267826	-0.0480764	0.194728	0.145004	-0.141174	-0.0325334	-0.18941
TIFY7a	-0.160654	-0.393107	-0.225995	-0.0633515	-0.304388	-0.220848	0.138265	-0.169575	-0.282559	-0.28436	-0.244692	-0.299769	-0.222792	-0.187542	-0.354989	-0.202082	-0.145708	-0.253913	-0.245752	-0.123462	-0.217792	0.0466674	-0.0471815	0.249614	-0.285293	-0.13656	-0.44602	-0.196211	-0.309534	-0.221576	0.120647	-0.274967	-0.0422271	0.439961	-0.0600577	-0.224957	0.238293	0.16919	0.0141442	0.178806	0.162515	-0.178039	-0.0248856	0.0895619	0.117499	0.214419	-0.134436	0.203309	0.0884875
TIFY7b	0.671639	0.450103	0.628744	0.224143	0.497084	0.463908	0.902676	0.361921	0.200328	0.435834	0.473776	0.0247869	-0.196648	0.550848	0.601988	0.730374	0.0560447	0.555026	0.514462	0.364483	0.466011	-0.151101	0.641599	-0.273297	0.695063	0.559168	0.321204	0.53139	-0.0730271	0.540016	-0.0251575	0.0436315	0.170235	-0.18852	0.456996	0.369333	-0.170523	0.197147	0.298979	0.280759	0.490001	0.600126	0.486958	0.524876	0.221188	0.288251	-0.379422	0.22052	0.368617
TIFY7c	-0.16234	-0.000809249	-0.0258754	-0.0395005	-0.163002	-0.0600141	-0.0211176	-0.226165	-0.264039	-0.0244285	0.150239	0.304256	0.128367	-0.121966	0.00749679	0.0132221	-0.296315	0.0253035	-0.0272469	-0.0334473	-0.175232	0.291676	-0.0393566	-0.170332	0.00176366	-0.0311688	-0.199692	-0.171987	0.184597	-0.126072	0.0171141	-0.0035029	0.289403	0.014717	-0.207333	-0.0792364	-0.0365611	0.0347178	-0.0921154	-0.195985	-0.00208254	-0.0797209	-0.385317	-0.132654	-0.53669	-0.33448	0.24552	0.276125	-0.0564907
TIFY9a	0.00182711	-0.359979	-0.409407	-0.0855252	-0.313941	-0.382899	-0.00451451	-0.431674	-0.285051	-0.38861	-0.454795	-0.471635	-0.0325943	-0.314578	-0.393868	-0.383697	0.0245082	-0.310721	-0.238877	-0.169522	0.036248	-0.0217001	-0.2608	0.405922	-0.379587	-0.316885	-0.424543	-0.320467	-0.408137	-0.367899	0.234898	-0.151636	-0.294502	0.455999	-0.355127	-0.189692	0.652074	-0.0580316	0.0584009	0.415443	-0.053789	-0.137777	0.183076	-0.00424107	0.418675	0.33621	-0.326013	-0.0662827	-0.230073
TIFY9b	-0.10642	-0.297357	-0.398055	-0.182943	-0.241025	-0.351779	-0.0252494	-0.390588	-0.307687	-0.462469	-0.422955	-0.35772	-0.0332238	-0.371032	-0.401634	-0.295087	-0.0975218	-0.323726	-0.270167	-0.233549	-0.149719	-0.127767	-0.256623	0.557247	-0.40306	-0.343549	-0.538612	-0.370938	-0.346662	-0.409999	0.1716	-0.23913	-0.0514967	0.609164	-0.272031	-0.0723756	0.548989	0.0977962	-0.0168935	0.225917	0.171939	-0.228219	0.00734309	-0.102277	0.126861	0.0539181	-0.0954666	0.137267	-0.152394
TIFY10Aa	0.054135	-0.272728	-0.170091	-0.125083	-0.0818036	-0.0763132	0.419582	-0.0280191	-0.190534	-0.0762927	-0.162036	-0.407019	-0.65282	-0.0899121	-0.118855	-0.0699076	0.00691494	-0.0827509	-0.0759839	0.122344	-0.299537	-0.346036	0.243457	0.301704	-0.0958555	-0.156679	-0.0733365	-0.16153	-0.250682	-0.18502	0.191336	-0.392452	-0.0791925	0.493238	0.0112437	0.00747981	0.173669	0.14696	-0.00496537	-0.0113159	0.15994	0.212547	0.0547995	-0.0680484	-0.0312022	-0.0158228	0.0852151	0.450753	-0.266114
TIFY10Ab	0.534757	0.2149	0.32338	0.0104092	0.299828	0.247485	0.798595	0.148497	0.167193	0.21377	0.18691	-0.183187	-0.405305	0.2143	0.440727	0.515264	0.0820905	0.307928	0.233431	0.156445	0.222006	-0.218857	0.456978	-0.142509	0.460638	0.207439	0.36225	0.327027	-0.130689	0.295505	-0.203874	-0.182835	-0.0730643	-0.0159067	0.19475	0.158388	-0.292435	-0.0497976	-0.121964	-0.0449654	0.247869	0.550659	0.228981	0.0188659	0.00716327	-0.00434357	0.0723563	0.215807	-0.0262914
TIFY10Ac	0.141821	-0.299415	-0.164896	-0.178159	-0.0181778	-0.241199	0.218519	-0.0420195	0.364785	-0.376983	-0.483008	-0.714491	-0.295288	-0.182733	-0.228646	-0.0848966	0.107333	-0.305057	-0.2654	-0.294948	-0.0514295	-0.423325	-0.0731777	0.526518	-0.229581	-0.179555	-0.240386	-0.0510177	-0.643391	-0.14727	-0.213684	-0.212879	-0.424846	0.427027	-0.0042721	-0.0987941	0.108171	-0.164483	-0.219037	0.229721	0.110512	-0.348145	0.110773	-0.22452	0.439039	0.249678	0.109139	-0.0780973	0.190325
TIFY11Aa	0.260498	-0.236138	-0.142792	-0.173104	-0.0936898	-0.205966	0.495095	-0.192967	-0.0683322	-0.315048	-0.34398	-0.610376	-0.253454	-0.159647	-0.189955	0.0214754	0.0704949	-0.153819	-0.117365	-0.184601	0.0544961	-0.260678	0.0651447	0.416136	-0.137101	-0.163033	-0.285128	-0.0928567	-0.596309	-0.171742	0.0694097	-0.280237	-0.193228	0.529709	-0.0520902	-0.0400806	0.358859	0.0368987	0.00371346	0.390816	0.27601	-0.0622384	0.271268	0.0605622	0.390828	0.317193	-0.173869	0.0928962	0.0823798
TIFY11Ab	-0.0953698	-0.603936	-0.574041	-0.288435	-0.494216	-0.50949	-0.0852721	-0.34049	-0.0885246	-0.570461	-0.70688	-0.686991	-0.136011	-0.466248	-0.650123	-0.551494	0.0460467	-0.549364	-0.482059	-0.391256	-0.0729872	0.0579706	-0.518666	0.402909	-0.611869	-0.518681	-0.444342	-0.37182	-0.606319	-0.474565	-0.0363715	-0.439306	-0.497075	0.484772	-0.406567	-0.464782	0.267292	-0.0674556	-0.37891	0.160134	-0.103768	-0.443771	0.00303781	-0.295726	0.423938	0.290629	-0.0886745	-0.230849	-0.198682
TIFY11Ac	0.363638	0.316191	0.450441	0.321336	0.475429	0.542815	0.624781	0.385315	0.033564	0.43539	0.420806	0.201461	-0.295273	0.440257	0.535992	0.479136	0.0914209	0.559331	0.535704	0.471846	0.242348	-0.356148	0.669847	-0.291991	0.563884	0.463097	0.442072	0.499342	0.194922	0.519859	0.112309	0.0662122	0.183013	-0.104681	0.338475	0.382422	-0.0265179	0.138855	0.270894	0.0870754	0.357482	0.804486	0.379502	0.33701	-0.105917	-0.024961	-0.0620047	0.397199	0.0136357
TIFY11B	-0.126047	-0.285443	-0.432083	-0.18062	-0.338358	-0.584164	-0.275221	-0.739129	-0.201413	-0.374257	-0.422477	-0.327806	0.373175	-0.461878	-0.444864	-0.455676	-0.395352	-0.280247	-0.283038	-0.241348	0.00504919	0.241174	-0.46311	0.272414	-0.461979	-0.450762	-0.468271	-0.671976	-0.38724	-0.665356	-0.21023	-0.0566008	-0.333991	0.279899	-0.507962	-0.140934	0.301295	-0.57864	-0.346121	0.179573	-0.292468	-0.367845	-0.307422	-0.461143	0.114108	-0.00356006	0.174649	-0.36184	-0.215583
TSB1	0.231632	-0.081415	0.252506	-0.00235366	0.101178	-0.0115936	0.442652	0.114949	0.262835	-0.0533896	-0.103951	-0.475326	-0.214148	0.261145	-0.0555959	0.207845	-0.0237876	0.00473189	0.0772034	-0.0752722	0.184315	-0.153306	0.252903	0.222745	0.0715115	0.225891	-0.0679377	0.209536	-0.453272	0.170536	0.0182604	-0.288665	-0.176993	0.0938617	0.282207	-0.0166168	-0.022045	0.220195	0.00667184	0.338237	0.359293	-0.118011	0.339219	0.196396	0.51693	0.348796	-0.236474	-0.0782916	0.649973
TSB-like a	0.527543	0.0784415	0.194483	-0.0895746	0.107625	0.0750671	0.739893	0.0764653	0.351768	-0.0476554	-0.0676178	-0.418947	-0.32676	0.048025	0.261313	0.424298	0.172295	0.069623	0.0426831	-0.146568	0.265252	-0.169914	0.22329	0.0437603	0.284635	0.0829164	0.178561	0.353119	-0.345729	0.26032	-0.158835	-0.192175	-0.209996	0.0159692	0.0881045	-0.0254697	-0.129783	-0.0222092	-0.0983989	0.123865	0.245852	0.300048	0.339625	0.0740225	0.319532	0.244912	-0.109915	-0.003337	0.106512
TSB-like b	0.265432	0.359619	0.376023	0.0345265	0.253396	0.203369	0.3775	0.0866695	0.136941	0.185949	0.268844	0.0756658	0.146177	0.152438	0.423286	0.525889	0.0359807	0.380126	0.345122	0.0290138	0.0943992	-0.363048	0.44527	-0.172986	0.383282	0.20659	0.265045	0.22124	0.0469791	0.228947	0.0923406	0.103807	0.352529	0.0359052	0.170488	0.435932	-0.0481428	0.0748694	0.236931	-0.0825989	0.247266	0.209496	0.0777394	0.186039	-0.236476	-0.228452	0.219181	0.071518	0.295111
UGT74B1	0.620502	0.45495	0.503339	0.043179	0.467705	0.362964	0.778234	0.446201	0.211561	0.305193	0.28369	-0.210037	-0.209716	0.44915	0.51755	0.674821	0.365288	0.387328	0.400447	0.194761	0.404223	-0.34561	0.553617	-0.0845617	0.568458	0.37903	0.411582	0.473289	-0.223236	0.440849	0.00973406	0.0454591	0.0939932	-0.142495	0.458721	0.372527	-0.144047	0.181444	0.340844	0.332547	0.422106	0.401858	0.579397	0.486835	0.424867	0.411241	-0.371649	0.0489405	0.361105
Values in bold are different from 0 with a significance level alpha=0.001
[truncated: 288 more columns]
